# Supplementary material for: catena-Poly[[[dichloridomercury(II)]-μ-1,4-bis­(3-pyridyl­amino­meth­yl)benzene-κ2 N:N′] N,N-dimethyl­formamide monosolvate]
Source: Acta Crystallogr Sect E Struct Rep Online. 2011 Jul 9;67(Pt 8):m1051. doi: 10.1107/S1600536811026043 (PMC3212137; doi:10.1107/S1600536811026043)
Supplement: Supplementary file 2 [file e-67-m1051-Isup2.hkl]

# 
# h,k,l, Fc-squared, Fo-squared, sigma(Fo-squared) and status flag 
# 
data_I
_shelx_title '  P21/n' 
_shelx_refln_list_code          4 
_shelx_F_calc_maximum      314.69 
_exptl_crystal_F_000      1232.00 
_reflns_d_resolution_high  0.7696 
 
loop_ 
 _symmetry_equiv_pos_as_xyz 
 'x, y, z' 
 '-x+1/2, y+1/2, -z+1/2' 
 '-x, -y, -z' 
 'x-1/2, -y-1/2, z-1/2' 
 
_cell_length_a     8.4851 
_cell_length_b    15.1215 
_cell_length_c    19.4897 
_cell_angle_alpha  90.000 
_cell_angle_beta  103.826 
_cell_angle_gamma  90.000 
 
_shelx_F_squared_multiplier     1.000 
 
loop_ 
 _refln_index_h 
 _refln_index_k 
 _refln_index_l 
 _refln_F_squared_calc 
 _refln_F_squared_meas 
 _refln_F_squared_sigma 
 _refln_observed_status 
   2   0   0    34919.75    32862.11   1868.34 o 
   4   0   0    18368.53    16301.38    982.12 o 
   6   0   0     4821.16     4759.27    436.23 o 
   8   0   0       19.75      -17.55     69.51 o 
  10   0   0      106.79      300.38    132.83 o 
   2   1   0    17196.85    12833.30    685.11 o 
   3   1   0    18747.72    15435.96    659.99 o 
   4   1   0     5734.06     5903.34    265.81 o 
   5   1   0      579.05      555.00     57.65 o 
   6   1   0      798.67      785.47     74.21 o 
   7   1   0     1802.80     1864.85    221.35 o 
   8   1   0      478.37      450.13     70.28 o 
   9   1   0        8.78       55.80     59.00 o 
  10   1   0        3.83      -22.69     58.13 o 
   1   2   0    59326.99    64495.57   2511.25 o 
   2   2   0     3174.09     2951.01    116.82 o 
   3   2   0      196.55      141.20     22.36 o 
   4   2   0     1394.24     1560.49     96.40 o 
   5   2   0    14094.66    13563.08    553.23 o 
   6   2   0       95.73       84.56     34.40 o 
   7   2   0     1385.13     1561.19    120.97 o 
   8   2   0        3.86      -20.99     50.19 o 
   9   2   0      197.17      132.68     64.15 o 
  10   2   0        0.99       13.01     54.01 o 
   1   3   0    53236.94    57885.90   2403.11 o 
   2   3   0      309.18      295.94     20.33 o 
   3   3   0    23044.35    21893.45    913.14 o 
   4   3   0     1385.52     1608.32    148.86 o 
   5   3   0       14.38       21.49     24.38 o 
   6   3   0       45.34       56.91     34.43 o 
   7   3   0     1004.80      976.97    106.03 o 
   8   3   0       11.49       14.05     40.63 o 
   9   3   0      142.66       11.54     40.70 o 
  10   3   0        0.01       19.46     42.25 o 
   0   4   0    77656.27    77924.03   8468.12 o 
   1   4   0    10831.36    10576.44    241.71 o 
   2   4   0      239.14      259.04     19.94 o 
   3   4   0     2737.23     2502.73     80.79 o 
   4   4   0    15206.20    13982.86    479.80 o 
   5   4   0     1242.19     1167.82     90.96 o 
   6   4   0     3805.15     4152.89    213.64 o 
   7   4   0        2.68       -1.42     23.91 o 
   8   4   0       75.03      105.13     56.45 o 
   9   4   0       22.21       -8.93     35.23 o 
  10   4   0       59.95       84.98     71.81 o 
   1   5   0       73.28       77.06     11.28 o 
   2   5   0    39892.24    41416.11   1637.24 o 
   3   5   0     2015.31     1952.17     78.36 o 
   4   5   0     8275.10     8183.99    275.78 o 
   5   5   0      990.20      871.44     65.65 o 
   6   5   0     1668.33     1837.81    142.95 o 
   7   5   0      661.09      803.87    110.89 o 
   8   5   0      580.24      507.44    187.87 o 
   9   5   0        8.92       53.84     55.99 o 
  10   5   0        2.05      -22.46     43.15 o 
   0   6   0     2119.56     2005.67    151.03 o 
   1   6   0    24302.61    22903.85    780.61 o 
   2   6   0      172.09      253.30     25.95 o 
   3   6   0     1415.51     1545.69     76.43 o 
   4   6   0      752.46      701.34     50.22 o 
   5   6   0     5244.20     5479.64    301.95 o 
   6   6   0      602.12      561.26     62.22 o 
   7   6   0       54.63       65.21     45.09 o 
   8   6   0        0.46       21.95     45.19 o 
   9   6   0      157.72       75.34     55.06 o 
  10   6   0       15.39       -4.45     49.81 o 
   1   7   0     8503.25     9312.96    293.46 o 
   2   7   0       59.09       61.66     16.22 o 
   3   7   0     6701.47     6900.63    252.12 o 
   4   7   0        8.47       -2.23     14.56 o 
   5   7   0      338.60      382.77     45.81 o 
   6   7   0      370.76      423.70     54.98 o 
   7   7   0     1586.80     1973.21    150.04 o 
   8   7   0       22.05       41.84     40.94 o 
   9   7   0       89.94       31.75     46.05 o 
  10   7   0        0.35      -31.03     50.34 o 
   0   8   0    14306.37    12760.57    537.87 o 
   1   8   0     9614.56     9383.29    300.83 o 
   2   8   0     1641.08     1716.55     61.70 o 
   3   8   0      388.35      461.13     44.23 o 
   4   8   0     1556.93     1793.02     93.79 o 
   5   8   0     1753.61     1868.52    113.85 o 
   6   8   0      886.43      976.11    103.00 o 
   7   8   0       15.88        8.94     25.94 o 
   8   8   0       50.83       67.49     55.28 o 
   9   8   0       13.46       52.01     57.63 o 
   1   9   0        1.69        8.88     13.88 o 
   2   9   0    11664.68    12042.16    384.89 o 
   3   9   0      300.32      315.27     33.71 o 
   4   9   0     2982.77     2977.82    146.97 o 
   5   9   0       96.78       44.96     34.57 o 
   6   9   0      946.18     1009.39     92.68 o 
   7   9   0       11.20       20.64     25.81 o 
   8   9   0      308.32      245.48    139.77 o 
   9   9   0        0.77       30.30     43.70 o 
   0  10   0     7316.54     7355.73    321.04 o 
   1  10   0      666.70      605.46     66.78 o 
   2  10   0      961.20      889.37     60.14 o 
   3  10   0     1923.75     2096.61     95.80 o 
   4  10   0      987.11     1126.61     94.45 o 
   5  10   0     1289.51     1666.54    116.17 o 
   6  10   0      552.01      613.92     90.00 o 
   7  10   0        6.79      -39.64     47.11 o 
   8  10   0        1.89        9.03     27.23 o 
   9  10   0       27.31       20.63     65.00 o 
   1  11   0     2549.99     2615.19    112.37 o 
   2  11   0       76.12      120.57     27.36 o 
   3  11   0     3600.73     3726.74    151.17 o 
   4  11   0       52.30       52.03     28.41 o 
   5  11   0      115.90       27.89     32.32 o 
   6  11   0        1.30      -10.01     29.57 o 
   7  11   0      214.92      228.19     76.07 o 
   8  11   0        0.64       39.69     45.99 o 
   0  12   0     1405.86     1147.32    808.03 o 
   1  12   0     1706.21     1853.82     98.93 o 
   2  12   0      164.43      129.50     26.31 o 
   3  12   0      100.73      131.17     31.54 o 
   4  12   0      178.43      185.64     36.64 o 
   5  12   0     1340.80     1659.66     99.25 o 
   6  12   0       82.35       76.66     51.60 o 
   7  12   0       20.83       31.39     66.59 o 
   8  12   0        3.95      -49.92     65.59 o 
   1  13   0       92.77       85.75     24.36 o 
   2  13   0     2042.80     2165.06    120.25 o 
   3  13   0      183.13      151.98     30.03 o 
   4  13   0      217.21      167.45     41.55 o 
   5  13   0       77.09       20.60     27.36 o 
   6  13   0      126.40       56.88     44.90 o 
   7  13   0       12.35       28.35     48.78 o 
   8  13   0       23.92       54.84     50.99 o 
   0  14   0     2543.16     3027.98    403.42 o 
   1  14   0      615.26      673.49     73.17 o 
   2  14   0      186.51      147.92     41.87 o 
   3  14   0        1.52       29.14     20.92 o 
   4  14   0      427.33      386.75     94.21 o 
   5  14   0       93.93       51.01     39.26 o 
   6  14   0      161.23       70.63     66.07 o 
   7  14   0        0.08       16.55     35.88 o 
   1  15   0      260.30      239.74     37.63 o 
   2  15   0       33.27       23.57     32.23 o 
   3  15   0      302.14      275.75     41.12 o 
   4  15   0       25.72       37.12     34.36 o 
   5  15   0        2.55        5.21     24.58 o 
   6  15   0        3.10       20.86     34.70 o 
   0  16   0       99.28       78.91     54.13 o 
   1  16   0      485.40      412.42     63.58 o 
   2  16   0        0.53      -10.62     17.72 o 
   3  16   0        2.32       24.95     26.89 o 
   4  16   0       40.47       39.95     27.16 o 
   5  16   0      121.00      107.93     47.08 o 
   6  16   0        0.37        0.66    194.28 o 
   1  17   0       65.19       80.74     36.40 o 
   2  17   0      207.45      187.34     43.39 o 
   3  17   0       21.79       79.75     45.03 o 
   4  17   0       67.24       50.95     28.02 o 
   5  17   0        0.52      113.84     71.39 o 
   0  18   0      152.16       96.19     85.55 o 
   1  18   0        5.99      -19.50     27.54 o 
   2  18   0        5.41       -4.00     24.63 o 
   3  18   0       10.26       47.75     31.23 o 
   4  18   0       73.59      109.20     62.53 o 
   1  19   0       29.08      -14.95     34.41 o 
   2  19   0       48.17       77.99     34.31 o 
  -9   0   1      257.45      146.64    130.01 o 
  -7   0   1      454.44      406.67     80.29 o 
  -5   0   1    16491.02    17041.14   1161.25 o 
  -3   0   1      177.27      390.96     54.90 o 
   3   0   1     1809.97     1424.29    158.98 o 
   5   0   1     8531.77     8393.51    838.94 o 
   7   0   1     1195.92     1269.53    245.17 o 
   9   0   1      368.01        6.63     58.65 o 
 -10   1   1        5.42      -46.86     49.53 o 
  -9   1   1       49.81       38.99     45.25 o 
  -8   1   1      399.19      341.04     66.66 o 
  -7   1   1     1468.31     1446.43    100.15 o 
  -6   1   1      202.74      176.79     49.78 o 
  -5   1   1       24.57       -2.05     20.27 o 
  -4   1   1     6269.09     5986.57    263.67 o 
  -3   1   1    10904.82     9518.47    322.19 o 
  -2   1   1     3947.04     3601.77    100.07 o 
   1   1   1    18850.29    17138.40    472.35 o 
   2   1   1    35054.03    28835.24   1188.91 o 
   3   1   1    24739.15    20024.38    888.32 o 
   4   1   1     2587.99     2332.59    143.20 o 
   5   1   1     2839.76     2428.49    154.25 o 
   6   1   1      741.85      786.35    109.02 o 
   7   1   1     2121.85     2362.18    168.16 o 
   8   1   1      249.43      331.23     95.01 o 
   9   1   1       85.46        8.21     37.43 o 
  10   1   1        2.09      -17.35     55.57 o 
 -10   2   1      120.18       72.14     57.62 o 
  -9   2   1        4.21       45.06     40.62 o 
  -8   2   1       29.04       49.87     43.81 o 
  -7   2   1       14.18        7.82     25.46 o 
  -6   2   1     5008.51     5184.97    274.97 o 
  -5   2   1       10.10       -9.15     22.66 o 
  -4   2   1    13004.08    11890.07    454.40 o 
  -3   2   1      187.61      205.60     24.90 o 
  -2   2   1      171.22      203.56     17.09 o 
  -1   2   1     1928.33     1752.66     41.78 o 
   1   2   1     5504.47     5542.54    128.56 o 
   2   2   1     9072.52     8543.58    257.92 o 
   3   2   1       51.47       90.27     18.93 o 
   4   2   1    30605.88    29927.18   1301.96 o 
   5   2   1       12.23      -38.53     32.64 o 
   6   2   1     2094.16     2378.06    174.88 o 
   7   2   1       43.19       58.60     45.49 o 
   8   2   1      569.76      534.85    102.06 o 
   9   2   1        0.30      -63.93     58.98 o 
  10   2   1       51.51      104.38     52.85 o 
 -10   3   1       16.38       13.27     37.85 o 
  -9   3   1        4.27       32.57     38.94 o 
  -8   3   1      297.05      318.37     94.74 o 
  -7   3   1      253.44      296.82     61.94 o 
  -6   3   1      765.88      737.23    106.68 o 
  -5   3   1        0.43      -46.89     31.26 o 
  -4   3   1    15777.56    15180.56    580.42 o 
  -3   3   1    12748.57    10750.58    351.01 o 
  -2   3   1    37135.68    36209.86   1179.79 o 
  -1   3   1     1330.52     1230.29     27.42 o 
   0   3   1       11.49       20.90      4.98 o 
   1   3   1    48965.55    53079.41   2162.43 o 
   2   3   1    32062.42    29715.59   1037.81 o 
   3   3   1    18933.58    17410.30    620.50 o 
   4   3   1     3815.10     3548.91    151.56 o 
   5   3   1       18.22      102.23     36.83 o 
   6   3   1      887.98      922.15     89.13 o 
   7   3   1      452.03      386.08     88.49 o 
   8   3   1      948.91     1178.28    135.39 o 
   9   3   1       29.16       18.86     36.83 o 
  10   3   1        0.76       79.70     73.65 o 
 -10   4   1       16.86       50.77     45.40 o 
  -9   4   1      165.85      109.31     68.32 o 
  -8   4   1        0.33      -20.66     34.52 o 
  -7   4   1      234.88      202.35     50.57 o 
  -6   4   1      582.40      505.06     94.62 o 
  -5   4   1     6802.62     6688.29    287.91 o 
  -4   4   1      139.47      147.87     30.42 o 
  -3   4   1     2551.33     2386.09     68.70 o 
  -2   4   1      253.61      250.76     18.38 o 
  -1   4   1     7544.11     7925.43    169.68 o 
   0   4   1      833.54      840.00     21.92 o 
   1   4   1     7547.89     7794.29    246.13 o 
   2   4   1     1061.08     1142.32     39.15 o 
   3   4   1     8359.62     7730.46    235.47 o 
   4   4   1     1629.29     1575.93     93.54 o 
   5   4   1     8062.29     8520.12    489.19 o 
   6   4   1       96.39       74.07     43.34 o 
   7   4   1      402.52      388.45     75.06 o 
   8   4   1       13.24       21.69     51.69 o 
   9   4   1      284.28      246.79    134.17 o 
  10   4   1       32.36      -11.59     41.24 o 
 -10   5   1        2.30       38.27     43.91 o 
  -9   5   1      225.10      115.83     50.83 o 
  -8   5   1       19.29       65.57     40.88 o 
  -7   5   1     1693.10     1779.28    141.64 o 
  -6   5   1       46.46       36.45     26.43 o 
  -5   5   1      701.00      659.09     60.03 o 
  -4   5   1      775.46      781.86     48.36 o 
  -3   5   1    16698.27    14676.08    442.68 o 
  -2   5   1     2430.45     2329.98     78.03 o 
  -1   5   1     5813.85     5444.48    170.10 o 
   0   5   1        2.22       18.41      6.84 o 
   1   5   1    26645.83    27430.78   1045.18 o 
   2   5   1     1010.44      880.19     42.01 o 
   3   5   1    42561.94    42783.23   1734.42 o 
   4   5   1     1016.77      910.23     61.16 o 
   5   5   1       39.62       43.57     25.94 o 
   6   5   1      149.97      168.55     40.88 o 
   7   5   1     1737.07     2101.96    159.15 o 
   8   5   1      188.56      247.46     75.27 o 
   9   5   1       33.90       65.41     54.33 o 
  10   5   1        3.46        8.77     48.71 o 
 -10   6   1       67.26      105.10     69.77 o 
  -9   6   1        1.75       11.58     56.45 o 
  -8   6   1        8.35        4.68     28.41 o 
  -7   6   1        5.41       11.57     28.12 o 
  -6   6   1     2381.12     2425.20    148.66 o 
  -5   6   1     1561.62     1720.54     84.27 o 
  -4   6   1     6891.43     6695.93    244.57 o 
  -3   6   1      218.13      206.80     19.98 o 
  -2   6   1     4707.45     4801.18    129.63 o 
  -1   6   1     2136.30     2493.67     68.09 o 
   0   6   1    47841.65    50714.12   2142.58 o 
   1   6   1     1543.33     1721.35     48.13 o 
   2   6   1     1373.91     1512.08     70.82 o 
   3   6   1     6662.40     6900.42    211.55 o 
   4   6   1     5028.85     4938.36    228.84 o 
   5   6   1     1982.95     2097.18    124.62 o 
   6   6   1      963.98     1041.44     81.23 o 
   7   6   1       15.08      -23.79     33.97 o 
   8   6   1      231.29      229.57     65.39 o 
   9   6   1       64.33       95.26     71.28 o 
  10   6   1       53.37       85.68     58.50 o 
 -10   7   1        8.12      -53.61     59.40 o 
  -9   7   1        0.03       19.96     38.08 o 
  -8   7   1      487.79      572.77    158.77 o 
  -7   7   1      304.44      370.52     78.78 o 
  -6   7   1     1317.52     1404.95    109.57 o 
  -5   7   1      325.69      281.78     34.66 o 
  -4   7   1     4336.92     4270.00    143.08 o 
  -3   7   1     1789.42     1892.46     79.02 o 
  -2   7   1    23170.92    24012.93    773.03 o 
  -1   7   1      551.99      436.19     37.77 o 
   0   7   1      344.58      290.40     20.17 o 
   1   7   1      763.29      664.22     42.21 o 
   2   7   1    25303.58    25491.03    961.56 o 
   3   7   1      348.80      373.89     34.48 o 
   4   7   1     1069.86     1182.76     68.47 o 
   5   7   1      147.20      166.83     34.06 o 
   6   7   1     1241.47     1490.20    113.99 o 
   7   7   1       99.91      170.26     55.22 o 
   8   7   1      529.93      479.82    178.32 o 
   9   7   1        0.10      -14.36     50.07 o 
  -9   8   1       58.27      179.28    118.77 o 
  -8   8   1        6.87       -1.38     28.75 o 
  -7   8   1       17.37       35.13     31.76 o 
  -6   8   1      373.63      339.51     56.13 o 
  -5   8   1     2233.22     2467.40    115.08 o 
  -4   8   1      429.49      444.20     46.65 o 
  -3   8   1     1489.28     1599.49     78.38 o 
  -2   8   1     1434.32     1489.13     53.57 o 
  -1   8   1     9322.06     9188.22    295.63 o 
   0   8   1     4908.25     5111.15    136.81 o 
   1   8   1     6357.95     6126.04    219.41 o 
   2   8   1     1861.93     1757.00     62.44 o 
   3   8   1      834.96      906.34     64.83 o 
   4   8   1      747.41      794.09     72.11 o 
   5   8   1     2115.29     2267.53    147.86 o 
   6   8   1      708.79      564.75     87.27 o 
   7   8   1       19.22       -8.47     39.10 o 
   8   8   1        0.79       11.19     33.66 o 
   9   8   1       76.27      121.31     62.37 o 
  -9   9   1       85.66       19.09     49.89 o 
  -8   9   1        1.24      -33.14     36.54 o 
  -7   9   1      485.48      569.55    116.08 o 
  -6   9   1       40.78       45.53     25.01 o 
  -5   9   1      280.19      212.63     46.11 o 
  -4   9   1       99.14      112.45     33.85 o 
  -3   9   1     9350.82     9693.04    421.91 o 
  -2   9   1     1357.64     1322.28     69.34 o 
  -1   9   1     6440.24     6611.55    244.46 o 
   0   9   1      303.83      324.57     25.54 o 
   1   9   1     4907.78     4751.95    171.13 o 
   2   9   1       20.67       24.82     14.67 o 
   3   9   1     8937.60     9420.20    335.64 o 
   4   9   1        4.49       -3.04     16.62 o 
   5   9   1        0.95        3.15     33.41 o 
   6   9   1       17.91       13.75     22.20 o 
   7   9   1      779.44      828.75    185.65 o 
   8   9   1       12.08        4.14     36.47 o 
   9   9   1       53.07       24.25     81.97 o 
  -9  10   1        9.63       60.36     40.18 o 
  -8  10   1       19.27       21.90     23.69 o 
  -7  10   1       16.47       -9.67     51.93 o 
  -6  10   1      460.99      547.32     72.91 o 
  -5  10   1     1004.00     1181.70    109.92 o 
  -4  10   1     2116.77     2361.71    133.26 o 
  -3  10   1      124.05      150.05     22.68 o 
  -2  10   1       33.19       24.99     22.20 o 
  -1  10   1     4196.12     4398.18    173.59 o 
   0  10   1     1431.00     1298.81     62.50 o 
   1  10   1     4562.77     4638.92    220.73 o 
   2  10   1       10.00       36.85     19.21 o 
   3  10   1      890.38      903.31     58.79 o 
   4  10   1      517.69      623.05     71.79 o 
   5  10   1     1058.09     1396.15    147.93 o 
   6  10   1      242.21      321.65     73.05 o 
   7  10   1       47.10       16.30     39.27 o 
   8  10   1       38.46       38.47     30.94 o 
   9  10   1       22.88       10.10     36.55 o 
  -8  11   1       96.13      218.14     89.09 o 
  -7  11   1        0.15      -14.26     41.14 o 
  -6  11   1      100.88      136.68     57.11 o 
  -5  11   1        1.26       -5.70     19.75 o 
  -4  11   1     2678.23     2790.59    110.51 o 
  -3  11   1      115.68      117.07     29.10 o 
  -2  11   1     8340.72     8562.19    314.12 o 
  -1  11   1       15.86       34.62     23.82 o 
   0  11   1      136.07      140.84     22.41 o 
   1  11   1       25.11       36.65     24.44 o 
   2  11   1     7031.03     7340.15    293.81 o 
   3  11   1       57.05       46.68     24.97 o 
   4  11   1     1467.24     1563.52     90.32 o 
   5  11   1      124.10       93.10     51.22 o 
   6  11   1      155.06      162.45     60.23 o 
   7  11   1        0.29       65.73     60.62 o 
   8  11   1      110.28      146.30     88.02 o 
  -8  12   1        0.18      125.83     75.27 o 
  -7  12   1        0.67       74.58     45.15 o 
  -6  12   1      349.17      269.40     82.68 o 
  -5  12   1      182.87      213.34     43.31 o 
  -4  12   1      756.80      810.70     68.32 o 
  -3  12   1      132.60      145.01     29.05 o 
  -2  12   1      207.73      161.78     29.80 o 
  -1  12   1     1457.86     1479.02     72.97 o 
   0  12   1     2516.25     2678.67    121.27 o 
   1  12   1      760.15      705.62     56.11 o 
   2  12   1      140.78      165.66     31.26 o 
   3  12   1      361.84      414.64     50.30 o 
   4  12   1     1351.05     1657.11     92.25 o 
   5  12   1      273.63      223.30     74.81 o 
   6  12   1      243.72      173.81    110.96 o 
   7  12   1        0.04       -5.08     36.86 o 
   8  12   1        2.52      128.99     77.66 o 
  -8  13   1        8.85      -79.67     99.64 o 
  -7  13   1      175.94      233.55     85.52 o 
  -6  13   1        4.41      -24.40     25.51 o 
  -5  13   1        0.43       24.76     17.75 o 
  -4  13   1       43.39        9.53     21.89 o 
  -3  13   1     1444.61     1453.43     88.28 o 
  -2  13   1      226.93      237.15     34.84 o 
  -1  13   1      452.50      456.43     65.30 o 
   0  13   1       32.39       29.86     20.36 o 
   1  13   1     1537.75     1547.60    102.52 o 
   2  13   1      323.82      345.82     40.29 o 
   3  13   1     1174.89     1191.85     87.82 o 
   4  13   1       88.43       72.12     28.89 o 
   5  13   1        1.76       -5.17     22.96 o 
   6  13   1        4.79       11.61     21.53 o 
   7  13   1       96.58      131.30     78.97 o 
  -7  14   1       16.80      -31.78     53.41 o 
  -6  14   1       31.50       59.49     24.52 o 
  -5  14   1      545.22      148.57    142.29 o 
  -4  14   1       22.30       18.92     26.68 o 
  -3  14   1        1.47        4.63     33.72 o 
  -2  14   1       91.73       84.90     37.70 o 
  -1  14   1     1814.51     1783.53    113.71 o 
   0  14   1      737.32      717.90     64.13 o 
   1  14   1     1194.73     1160.09     71.36 o 
   2  14   1      175.03      118.98     39.07 o 
   3  14   1       77.15       86.62     37.97 o 
   4  14   1      108.29       74.47     30.19 o 
   5  14   1      280.71      152.31     77.05 o 
   6  14   1        9.14       -4.20     32.49 o 
   7  14   1       12.66       37.12     45.53 o 
  -7  15   1        2.84       68.69     94.13 o 
  -6  15   1       24.94       -6.85     47.25 o 
  -5  15   1       16.43       17.07     29.06 o 
  -4  15   1      156.83      128.35     36.56 o 
  -3  15   1       93.40       95.17     31.31 o 
  -2  15   1      630.80      604.53     53.24 o 
  -1  15   1       36.30       32.09     25.50 o 
   0  15   1        8.56       25.85     32.89 o 
   1  15   1       77.90       84.28     37.59 o 
   2  15   1      663.77      732.39     73.22 o 
   3  15   1       66.36       97.35     32.04 o 
   4  15   1       38.11       45.01     27.95 o 
   5  15   1        1.99       -6.14     23.21 o 
   6  15   1       88.56       61.67     54.18 o 
  -6  16   1       50.66       57.89     82.92 o 
  -5  16   1        5.45      -24.66     89.25 o 
  -4  16   1      106.62       65.68     35.76 o 
  -3  16   1        7.36        3.73     28.80 o 
  -2  16   1      139.81      107.08     32.33 o 
  -1  16   1       42.91       12.61     23.07 o 
   0  16   1      675.23      681.66     67.54 o 
   1  16   1       19.36       35.03     26.74 o 
   2  16   1       69.36       90.19     27.17 o 
   3  16   1      100.35       64.44     30.29 o 
   4  16   1      173.86      224.48     43.84 o 
   5  16   1       39.00       12.65     25.68 o 
   6  16   1       26.08      263.61    170.33 o 
  -5  17   1        9.18       -6.47     71.45 o 
  -4  17   1        8.48      -15.83     57.99 o 
  -3  17   1      124.66       67.83     36.18 o 
  -2  17   1       62.01       67.78     29.16 o 
  -1  17   1       98.74       85.70     41.08 o 
   0  17   1        3.35       23.84     36.46 o 
   1  17   1       97.49      109.57     33.75 o 
   2  17   1       81.58       49.81     29.72 o 
   3  17   1      176.28      169.45     41.21 o 
   4  17   1        8.16       78.72     61.77 o 
   5  17   1        0.46       22.53     30.48 o 
  -4  18   1        4.81      -45.78     74.12 o 
  -3  18   1        7.24       34.45     35.38 o 
  -2  18   1        4.88       40.33     27.43 o 
  -1  18   1       46.99       45.92     25.00 o 
   0  18   1        0.37       24.86     27.17 o 
   1  18   1       52.87       40.35     43.60 o 
   2  18   1        0.27       18.93     24.36 o 
   3  18   1       32.87       70.77     37.13 o 
   4  18   1        3.93       24.13     44.54 o 
  -2  19   1       63.81       77.90     42.18 o 
  -1  19   1       17.06       -2.86     34.23 o 
   0  19   1        0.54      -14.63     27.03 o 
   1  19   1       27.56       10.53     25.93 o 
   2  19   1       38.06       81.50     35.17 o 
 -10   0   2       73.04      129.30     72.61 o 
  -8   0   2       49.46       15.98     36.92 o 
  -6   0   2     6852.89     7070.11    442.09 o 
  -4   0   2    18572.17    16856.56    709.94 o 
  -2   0   2    34376.33    36666.58   1639.00 o 
   2   0   2     1915.35     1568.46    111.56 o 
   4   0   2    26911.23    21852.37   2076.59 o 
   6   0   2     3349.92     3762.08    335.51 o 
   8   0   2      786.48      953.04    185.95 o 
  10   0   2       47.46       38.60     77.37 o 
 -10   1   2        8.14       83.85     60.15 o 
  -9   1   2       14.47       11.47     33.01 o 
  -8   1   2      843.33     1020.07    113.10 o 
  -7   1   2      669.68      699.51     92.60 o 
  -6   1   2     1175.09     1222.92     86.09 o 
  -5   1   2        8.88      110.25     64.12 o 
  -4   1   2     4856.46     4955.36    157.07 o 
  -3   1   2    22830.10    20095.45    609.81 o 
  -2   1   2    12610.48    11526.98    256.10 o 
  -1   1   2      696.17      803.39     15.64 o 
   1   1   2    17044.12    13867.10   1357.50 o 
   2   1   2    21378.31    15971.29    538.17 o 
   3   1   2    16452.39    13535.85    508.50 o 
   4   1   2      597.59      750.56     79.66 o 
   5   1   2      741.90      705.70     75.44 o 
   6   1   2     2282.89     2497.18    208.52 o 
   7   1   2      418.97      555.89    105.68 o 
   8   1   2      650.19      821.58    114.36 o 
   9   1   2        4.53       -9.53     39.26 o 
  10   1   2        0.37      -30.11     65.30 o 
 -10   2   2        3.09       34.87     39.53 o 
  -9   2   2      234.14      116.50     86.36 o 
  -8   2   2        0.29       13.26     27.16 o 
  -7   2   2     1130.63     1200.29    121.38 o 
  -6   2   2      331.14      301.76     50.13 o 
  -5   2   2     8951.81     9289.73    340.18 o 
  -4   2   2     1709.05     1614.73     73.34 o 
  -3   2   2      324.87      299.60     23.84 o 
  -2   2   2      445.65      425.22     18.73 o 
  -1   2   2    95588.92   100807.22   5367.40 o 
   0   2   2     2078.74     2253.86     60.67 o 
   1   2   2    38721.53    40246.54   1428.71 o 
   2   2   2     9222.08     8667.64    316.68 o 
   3   2   2     6202.37     4955.43    182.47 o 
   4   2   2       84.31       69.28     34.78 o 
   5   2   2    12940.45    13062.31    636.89 o 
   6   2   2       91.53       89.78     40.81 o 
   7   2   2      279.26      304.69     75.38 o 
   8   2   2        4.48      -16.87     42.20 o 
   9   2   2      265.89       94.34     84.96 o 
  10   2   2       22.00       46.87     59.38 o 
 -10   3   2        0.13       11.34     23.50 o 
  -9   3   2       97.96       12.54     33.64 o 
  -8   3   2      356.20      323.54     87.80 o 
  -7   3   2     1489.65     1814.74    122.30 o 
  -6   3   2       62.28       24.61     28.30 o 
  -5   3   2      435.06      496.35     54.15 o 
  -4   3   2     7146.50     6772.60    242.59 o 
  -3   3   2    36627.50    33428.60   1158.30 o 
  -2   3   2     6407.01     5930.03    200.78 o 
  -1   3   2     6067.61     5332.64    112.80 o 
   0   3   2      487.45      485.13     14.77 o 
   1   3   2     1172.10     1091.76     29.33 o 
   2   3   2    19130.44    17376.65    560.62 o 
   3   3   2    33976.24    35327.79   1504.92 o 
   4   3   2     3232.93     3592.07    234.84 o 
   5   3   2      122.24      199.58     45.70 o 
   6   3   2      283.60      363.88     60.38 o 
   7   3   2     2059.74     2398.06    178.10 o 
   8   3   2      487.10      214.15    175.23 o 
   9   3   2       53.12       40.74     55.39 o 
  10   3   2        3.17       -3.44     36.63 o 
 -10   4   2      100.29       59.19     48.43 o 
  -9   4   2        5.82        0.04     28.31 o 
  -8   4   2        8.93      -29.02     57.02 o 
  -7   4   2       90.75       58.13     47.20 o 
  -6   4   2     2668.81     2781.69    167.63 o 
  -5   4   2     1585.92     1399.42     84.53 o 
  -4   4   2    13356.58    12940.00    406.74 o 
  -3   4   2     1363.71     1388.66     51.39 o 
  -2   4   2     9853.84     8897.38    199.01 o 
  -1   4   2     2011.51     1871.24     56.58 o 
   0   4   2    62924.37    64172.90   3149.85 o 
   1   4   2      202.81      208.25     12.83 o 
   2   4   2     2042.71     2098.19     72.27 o 
   3   4   2     1773.02     1449.42     86.42 o 
   4   4   2    14114.67    13217.85    525.15 o 
   5   4   2      845.57      940.75    108.18 o 
   6   4   2     2421.00     2913.73    207.75 o 
   7   4   2       11.54       41.25     35.07 o 
   8   4   2      403.52      440.81     92.81 o 
   9   4   2       16.92       16.38     57.49 o 
  10   4   2       99.60      214.81    117.61 o 
 -10   5   2       21.20      -28.09     51.72 o 
  -9   5   2       21.69      -31.06     36.56 o 
  -8   5   2      801.84      986.37    107.23 o 
  -7   5   2      115.48      168.10     45.36 o 
  -6   5   2      362.26      340.93     50.64 o 
  -5   5   2       82.25       58.92     21.14 o 
  -4   5   2     9564.07     9559.25    369.27 o 
  -3   5   2      377.00      379.21     27.94 o 
  -2   5   2    31867.63    33354.98   1243.05 o 
  -1   5   2       48.02       79.27     15.85 o 
   0   5   2     1406.16     1264.02     33.93 o 
   1   5   2    13273.02    13444.69    365.01 o 
   2   5   2    23416.35    22760.30    702.93 o 
   3   5   2     6203.17     5911.04    248.62 o 
   4   5   2      458.08      432.03     50.39 o 
   5   5   2      687.89      827.81     94.39 o 
   6   5   2     1481.33     1759.47    138.79 o 
   7   5   2      183.89      336.48     72.23 o 
   8   5   2      189.66      197.74     77.69 o 
   9   5   2       16.25       -1.16     38.01 o 
  10   5   2        2.24      -71.64    102.44 o 
 -10   6   2       21.52       15.53     33.58 o 
  -9   6   2       36.75       67.03     47.00 o 
  -8   6   2        0.29       17.57     31.88 o 
  -7   6   2      717.55      700.70     81.61 o 
  -6   6   2     1435.39     1375.79     95.46 o 
  -5   6   2     3516.81     3563.22    137.15 o 
  -4   6   2      881.57      858.95     57.23 o 
  -3   6   2      226.49      241.36     29.26 o 
  -2   6   2     4679.16     4379.44    129.79 o 
  -1   6   2    46952.88    47309.25   2203.65 o 
   0   6   2     2324.02     2280.56     70.36 o 
   1   6   2    16702.76    17515.65    521.69 o 
   2   6   2     1825.71     1875.33     75.43 o 
   3   6   2     3245.79     3079.67    121.00 o 
   4   6   2     2583.06     2411.54    130.77 o 
   5   6   2     4240.29     4492.67    292.88 o 
   6   6   2      763.23      696.18     86.72 o 
   7   6   2       83.64       45.34     44.61 o 
   8   6   2        1.66       46.57     52.32 o 
   9   6   2       94.74      108.34     68.54 o 
 -10   7   2        0.36        4.52     32.26 o 
  -9   7   2      165.49      133.97     77.53 o 
  -8   7   2       50.23       42.43     34.10 o 
  -7   7   2     1119.57     1337.02    127.30 o 
  -6   7   2       17.80       42.58     21.06 o 
  -5   7   2      140.03      138.46     25.87 o 
  -4   7   2       65.08       56.01     21.07 o 
  -3   7   2    15615.96    16200.15    566.12 o 
  -2   7   2      556.15      606.72     32.43 o 
  -1   7   2     1669.00     1608.48     52.19 o 
   0   7   2       42.45       52.45     13.13 o 
   1   7   2    10266.49    10097.92    292.45 o 
   2   7   2      758.14      654.41     39.59 o 
   3   7   2    11081.46    11256.72    404.16 o 
   4   7   2      141.00      139.25     31.94 o 
   5   7   2      108.88      159.23     39.49 o 
   6   7   2      124.45      141.87     46.30 o 
   7   7   2     1140.09     1400.97    180.06 o 
   8   7   2        2.64       15.29     34.05 o 
   9   7   2       36.09       67.65     54.33 o 
  -9   8   2        7.18      109.55     64.64 o 
  -8   8   2        2.45       57.65     40.08 o 
  -7   8   2      108.19       59.73     37.12 o 
  -6   8   2     1445.00     1584.33    118.49 o 
  -5   8   2      671.44      700.42     55.43 o 
  -4   8   2     3080.89     3180.33    145.68 o 
  -3   8   2      305.49      348.14     22.99 o 
  -2   8   2     3028.61     2781.05     82.30 o 
  -1   8   2     7768.40     7563.88    251.72 o 
   0   8   2    15330.76    14356.53    464.07 o 
   1   8   2    13203.92    13431.05    454.71 o 
   2   8   2       56.07       40.24     19.79 o 
   3   8   2      325.88      300.21     53.90 o 
   4   8   2     4903.56     5319.18    241.06 o 
   5   8   2     1529.32     1749.18    138.45 o 
   6   8   2      590.03      673.52     84.96 o 
   7   8   2        7.13       -1.42     28.52 o 
   8   8   2       78.38       85.90     46.86 o 
   9   8   2       24.73       73.52     54.71 o 
  -9   9   2        4.77       45.16     36.42 o 
  -8   9   2      233.93      216.75     90.49 o 
  -7   9   2       21.96       20.64     24.24 o 
  -6   9   2      168.89      186.63     43.44 o 
  -5   9   2        5.39        2.10     26.19 o 
  -4   9   2     2172.36     2482.49    120.95 o 
  -3   9   2      459.69      529.41     35.72 o 
  -2   9   2     8290.95     8693.20    283.42 o 
  -1   9   2      573.63      517.11     44.76 o 
   0   9   2     1039.30     1118.12     48.34 o 
   1   9   2      136.71       91.91     20.92 o 
   2   9   2    13907.62    14242.72    469.68 o 
   3   9   2       13.80       -0.64     19.01 o 
   4   9   2      230.11      204.29     55.45 o 
   5   9   2        1.81      -23.41     37.40 o 
   6   9   2      843.83     1004.13     84.72 o 
   7   9   2        0.19       -3.08     22.01 o 
   8   9   2      197.73      240.29     97.06 o 
   9   9   2        1.31      -47.82     63.67 o 
  -9  10   2       24.37      -26.66     40.83 o 
  -8  10   2        4.57       11.73     24.27 o 
  -7  10   2       17.18       14.62     41.16 o 
  -6  10   2      288.84      284.77     60.85 o 
  -5  10   2      304.27      407.86     57.70 o 
  -4  10   2      390.06      401.07     37.65 o 
  -3  10   2      162.27      202.84     23.64 o 
  -2  10   2     2538.76     2560.10     97.94 o 
  -1  10   2     1846.17     1735.95    100.48 o 
   0  10   2     3738.07     3776.01    132.41 o 
   1  10   2     1340.92     1371.96     74.37 o 
   2  10   2        1.99        6.65     14.83 o 
   3  10   2     1195.10     1214.78     67.14 o 
   4  10   2     1953.82     2240.93    137.04 o 
   5  10   2     1084.03     1392.27    148.39 o 
   6  10   2      407.70      336.92     70.17 o 
   7  10   2        1.70      -18.99     57.03 o 
   8  10   2        1.02       13.83     28.27 o 
  -9  11   2       31.67       85.82     74.85 o 
  -8  11   2        5.38       49.28     49.21 o 
  -7  11   2      218.78      215.96     77.24 o 
  -6  11   2       17.99       58.36     39.29 o 
  -5  11   2      189.15      131.50     25.88 o 
  -4  11   2       35.98       12.85     15.51 o 
  -3  11   2     4616.90     4900.52    181.33 o 
  -2  11   2        1.81       20.90     17.21 o 
  -1  11   2     1154.46     1201.13     66.18 o 
   0  11   2       26.20       19.95     18.13 o 
   1  11   2     3272.24     3304.00    163.29 o 
   2  11   2      107.56      119.01     32.28 o 
   3  11   2     4340.17     4341.95    180.93 o 
   4  11   2      333.49      361.68     47.77 o 
   5  11   2       48.54       43.13     45.41 o 
   6  11   2        7.70      -23.50     42.16 o 
   7  11   2      311.04      266.21    139.14 o 
   8  11   2        0.67       -6.09     51.54 o 
  -8  12   2        6.48       55.85     52.23 o 
  -7  12   2       56.67       16.95     40.54 o 
  -6  12   2       88.43       75.34     38.49 o 
  -5  12   2      534.73      610.76     53.04 o 
  -4  12   2      651.51      702.86     64.57 o 
  -3  12   2       12.72       16.81     20.59 o 
  -2  12   2      340.59      295.20     34.75 o 
  -1  12   2     2251.62     2371.10    101.67 o 
   0  12   2     1685.69     1712.97     81.91 o 
   1  12   2      921.61      976.68     80.86 o 
   2  12   2        3.07       47.55     30.76 o 
   3  12   2     1867.02     2220.38    122.09 o 
   4  12   2      228.36      294.65     48.16 o 
   5  12   2     1038.94     1352.81    136.38 o 
   6  12   2      108.51       73.19     59.20 o 
   7  12   2       33.89       19.48     41.47 o 
   8  12   2       12.99       78.81     60.19 o 
  -8  13   2      108.65       81.59     98.97 o 
  -7  13   2        3.74      -13.42     17.71 o 
  -6  13   2      132.35      118.56     61.15 o 
  -5  13   2       10.70       26.96     21.05 o 
  -4  13   2      299.88      230.45     35.61 o 
  -3  13   2      290.97      218.57     41.99 o 
  -2  13   2     1754.05     1789.02     88.54 o 
  -1  13   2       48.65       37.78     26.60 o 
   0  13   2       54.70       71.25     21.60 o 
   1  13   2       69.56       80.32     29.70 o 
   2  13   2     1641.84     1693.24    111.39 o 
   3  13   2       16.79       28.06     22.71 o 
   4  13   2       65.21       85.71     34.93 o 
   5  13   2        4.93      -17.00     26.83 o 
   6  13   2      209.10       98.16     98.05 o 
   7  13   2        0.70       35.27     49.38 o 
  -7  14   2        1.45       40.06     87.65 o 
  -6  14   2      155.26       71.23     30.10 o 
  -5  14   2       38.81       11.88     25.04 o 
  -4  14   2       93.88      105.82     34.74 o 
  -3  14   2        0.72        0.20     19.90 o 
  -2  14   2      888.34      858.27     71.13 o 
  -1  14   2      771.82      732.32     72.94 o 
   0  14   2     1809.12     1834.75    115.19 o 
   1  14   2      353.22      349.39     47.09 o 
   2  14   2      130.49      114.64     32.48 o 
   3  14   2       74.46       39.46     29.48 o 
   4  14   2      627.44      664.33     75.35 o 
   5  14   2       77.52       71.71     42.54 o 
   6  14   2       63.17       23.82     37.78 o 
   7  14   2        0.43       41.56     32.37 o 
  -7  15   2       43.17      135.68     86.64 o 
  -6  15   2        1.40      -12.48     52.90 o 
  -5  15   2        0.39       -4.62     24.35 o 
  -4  15   2        7.20      -20.77     36.71 o 
  -3  15   2      424.35      420.21     50.34 o 
  -2  15   2       40.47       57.88     27.40 o 
  -1  15   2       56.21       18.38     25.23 o 
   0  15   2       12.52        6.50     19.69 o 
   1  15   2      463.35      458.69     49.94 o 
   2  15   2      158.64      153.77     41.03 o 
   3  15   2      264.28      224.51     51.70 o 
   4  15   2       30.61       35.59     32.16 o 
   5  15   2       13.74       83.77     60.70 o 
   6  15   2       17.19      -11.30     33.85 o 
  -6  16   2        3.08       25.92    100.45 o 
  -5  16   2      193.34      304.88    136.63 o 
  -4  16   2       16.30        2.97     22.57 o 
  -3  16   2        1.45      -16.60     24.11 o 
  -2  16   2        1.19        6.75     16.40 o 
  -1  16   2      590.35      651.83     87.08 o 
   0  16   2        2.73       30.71     33.14 o 
   1  16   2      485.83      498.14     52.90 o 
   2  16   2       38.29       27.45     28.68 o 
   3  16   2       64.91       72.45     36.33 o 
   4  16   2       37.02       33.04     36.80 o 
   5  16   2      108.61       57.23     46.32 o 
  -5  17   2        0.34       38.18     53.93 o 
  -4  17   2       28.26      -24.30     63.29 o 
  -3  17   2       96.63       70.65     32.46 o 
  -2  17   2      273.56      184.26     51.05 o 
  -1  17   2        1.42       -1.85     22.12 o 
   0  17   2        0.67        6.90     23.17 o 
   1  17   2       47.15       59.72     30.39 o 
   2  17   2      187.85      180.83     34.52 o 
   3  17   2       38.24       45.98     34.65 o 
   4  17   2       31.89       56.81     33.83 o 
   5  17   2        0.04      -11.16     42.04 o 
  -4  18   2       46.80      -21.60     49.62 o 
  -3  18   2        0.83       23.76     39.07 o 
  -2  18   2       18.99      -11.96     26.91 o 
  -1  18   2        3.01       -8.32     22.64 o 
   0  18   2       87.77       72.39     52.67 o 
   1  18   2        3.36      -18.24     27.53 o 
   2  18   2        0.11       19.85     28.01 o 
   3  18   2        4.34        2.69     29.25 o 
   4  18   2      118.37      234.94     57.89 o 
  -2  19   2       42.07       52.38     68.00 o 
  -1  19   2       12.63       21.16     31.38 o 
   0  19   2        3.75      -22.90     26.60 o 
   1  19   2       25.29      -17.51     37.56 o 
   2  19   2       52.68       52.86     33.00 o 
  -9   0   3      100.34       56.04     55.08 o 
  -7   0   3     2315.32     2037.30    163.41 o 
  -5   0   3     5995.15     5435.66    241.15 o 
  -3   0   3     9553.32    10185.64    352.82 o 
  -1   0   3    93880.49    99852.02   5879.96 o 
   1   0   3     5701.29     5811.94    360.83 o 
   3   0   3     7308.64     6046.76    321.26 o 
   5   0   3     9316.91    10127.80    677.30 o 
   7   0   3       47.30       94.64    100.60 o 
   9   0   3      232.21        1.78     50.30 o 
 -10   1   3        0.71       24.44     37.50 o 
  -9   1   3       96.41       68.37     49.84 o 
  -8   1   3      810.96      886.06    107.75 o 
  -7   1   3     1044.57     1081.16    150.59 o 
  -6   1   3        7.38       37.27     32.76 o 
  -5   1   3       62.10       74.98     28.82 o 
  -4   1   3    10602.83    10437.88    300.43 o 
  -3   1   3    21604.37    21003.43    558.14 o 
  -2   1   3     5097.14     4797.68    105.02 o 
  -1   1   3       72.68       94.74      4.22 o 
   0   1   3     2528.61     2720.71    142.42 o 
   1   1   3    89353.30    79239.41   6299.98 o 
   2   1   3     9746.54     7805.03    305.95 o 
   3   1   3    23116.77    19794.44    849.89 o 
   4   1   3     1905.31     1994.71    123.46 o 
   5   1   3      219.99      166.06     58.02 o 
   6   1   3     1072.02     1217.50    140.65 o 
   7   1   3     1782.35     2414.20    218.73 o 
   8   1   3      391.84      495.97     93.12 o 
   9   1   3       97.98       -3.42     50.58 o 
  10   1   3        3.02      -19.33     48.66 o 
 -10   2   3      149.95       91.52     39.80 o 
  -9   2   3        1.31       40.77     35.32 o 
  -8   2   3       18.86        7.59     30.33 o 
  -7   2   3      117.20      115.64     38.12 o 
  -6   2   3     2974.26     2959.08    182.00 o 
  -5   2   3      779.92      744.62     57.84 o 
  -4   2   3    13431.61    12655.20    432.56 o 
  -3   2   3      510.20      519.67     26.46 o 
  -2   2   3    11260.19    10712.53    236.10 o 
  -1   2   3    11940.66    12484.15    219.23 o 
   0   2   3    47700.80    39904.48   2278.54 o 
   1   2   3    29018.11    26560.08   1061.72 o 
   2   2   3     4764.04     4302.80    222.15 o 
   3   2   3     1414.81     1162.61     81.16 o 
   4   2   3    26188.97    25529.59   1436.32 o 
   5   2   3      287.60      295.63     84.34 o 
   6   2   3     2794.69     3160.02    274.90 o 
   7   2   3        5.71        3.32     32.86 o 
   8   2   3      502.56      470.24    164.68 o 
   9   2   3       19.68       -3.36     37.11 o 
  10   2   3      129.57      264.45    115.58 o 
 -10   3   3        5.64       25.88     44.18 o 
  -9   3   3        2.97       -0.31     28.18 o 
  -8   3   3      773.91      659.35     90.62 o 
  -7   3   3      267.51      323.63     57.74 o 
  -6   3   3        9.81       -4.57     28.10 o 
  -5   3   3       14.28       16.37     19.69 o 
  -4   3   3     9399.51     9043.39    281.05 o 
  -3   3   3    19711.56    19470.98    693.72 o 
  -2   3   3    16760.51    16647.30    405.03 o 
  -1   3   3    24429.93    23678.53    918.73 o 
   0   3   3    20025.50    22247.46    656.18 o 
   1   3   3    12129.81    11420.35    425.64 o 
   2   3   3    60495.27    59408.45   2778.39 o 
   3   3   3    11678.64    10269.96    353.01 o 
   4   3   3     2594.64     2740.78    134.33 o 
   5   3   3      200.26      172.41     42.54 o 
   6   3   3     3292.58     3721.24    278.70 o 
   7   3   3      377.31      492.31     87.57 o 
   8   3   3      543.99      538.76    118.02 o 
   9   3   3        8.23      -27.47     50.34 o 
  10   3   3        1.33       34.94     47.87 o 
 -10   4   3        2.74      -10.90     33.36 o 
  -9   4   3      154.35       99.47     57.22 o 
  -8   4   3       12.40       -7.93     24.29 o 
  -7   4   3      813.90      772.43     83.40 o 
  -6   4   3      745.48      708.02     59.30 o 
  -5   4   3     8681.11     9075.16    361.57 o 
  -4   4   3      447.86      497.18     34.12 o 
  -3   4   3       29.95       41.83     14.03 o 
  -2   4   3     4328.89     4264.82    157.83 o 
  -1   4   3    24002.97    25305.03    750.83 o 
   0   4   3      976.99     1020.03     41.28 o 
   1   4   3     5119.39     5488.94    167.24 o 
   2   4   3      676.73      673.83     34.41 o 
   3   4   3     3513.75     3127.30    211.42 o 
   4   4   3      138.17      136.03     32.22 o 
   5   4   3     8338.55     8973.57    629.45 o 
   6   4   3      586.03      618.50    100.80 o 
   7   4   3       63.29       -6.88     44.78 o 
   8   4   3       19.13       17.05     46.02 o 
   9   4   3      170.86      277.08    190.12 o 
  10   4   3        9.84       74.20     67.20 o 
 -10   5   3        0.01      -56.41     47.51 o 
  -9   5   3      128.93      143.08     56.15 o 
  -8   5   3      218.26      202.35     76.08 o 
  -7   5   3      324.57      278.71     59.40 o 
  -6   5   3      138.04      157.18     33.63 o 
  -5   5   3     4053.71     4072.52    165.98 o 
  -4   5   3      788.10      750.38     46.03 o 
  -3   5   3    32474.21    32449.00   1140.02 o 
  -2   5   3       59.69       65.12     10.64 o 
  -1   5   3     5406.34     5481.51    112.24 o 
   0   5   3     1358.98     1264.06     49.27 o 
   1   5   3    17771.81    18249.34    523.39 o 
   2   5   3     4545.08     4050.64    115.29 o 
   3   5   3     7364.36     7273.91    318.80 o 
   4   5   3       60.05       28.31     21.13 o 
   5   5   3      404.89      401.65     51.60 o 
   6   5   3      313.14      372.41     63.11 o 
   7   5   3     1062.98     1519.93    159.86 o 
   8   5   3      139.15      113.53     70.90 o 
   9   5   3       40.42       13.81     49.44 o 
 -10   6   3       46.31       59.23     43.43 o 
  -9   6   3       20.68       13.87     33.05 o 
  -8   6   3        1.95        4.79     30.86 o 
  -7   6   3      161.62      130.21     51.19 o 
  -6   6   3     2121.05     2192.47    130.06 o 
  -5   6   3      651.76      603.01     50.06 o 
  -4   6   3     6769.85     6612.13    183.71 o 
  -3   6   3      339.27      349.65     34.14 o 
  -2   6   3     5946.60     6371.58    149.48 o 
  -1   6   3     6066.16     6123.04    154.79 o 
   0   6   3    23468.63    22782.97    816.93 o 
   1   6   3     3324.10     3545.88     94.58 o 
   2   6   3     1222.71     1110.06     53.21 o 
   3   6   3     2081.87     1951.19     90.50 o 
   4   6   3     4294.97     4517.93    213.82 o 
   5   6   3     2194.78     2250.66    198.29 o 
   6   6   3      560.32      585.16     75.80 o 
   7   6   3       39.98       25.06     34.40 o 
   8   6   3      202.33      140.20     79.08 o 
   9   6   3        8.81      -15.10     53.52 o 
 -10   7   3        6.98       18.80     30.18 o 
  -9   7   3        0.18       30.19     49.55 o 
  -8   7   3      509.79      428.67    140.81 o 
  -7   7   3       28.01       89.75     35.17 o 
  -6   7   3      349.34      427.88     48.38 o 
  -5   7   3       18.31        4.75     12.32 o 
  -4   7   3     6123.39     6174.57    209.44 o 
  -3   7   3      491.97      488.15     40.74 o 
  -2   7   3    10290.03    10333.73    288.07 o 
  -1   7   3     2297.04     2322.52     60.31 o 
   0   7   3     5917.87     5621.39    146.09 o 
   1   7   3     1031.92      929.94     40.13 o 
   2   7   3    16776.47    18367.75    664.37 o 
   3   7   3      923.74      893.48     66.54 o 
   4   7   3      631.40      738.39     75.29 o 
   5   7   3      174.03      198.80     49.97 o 
   6   7   3     2758.64     3265.84    243.40 o 
   7   7   3        3.81       21.71     34.34 o 
   8   7   3      208.11      277.33     73.05 o 
   9   7   3        0.00       29.06     47.70 o 
 -10   8   3        6.44       10.30     26.76 o 
  -9   8   3       34.32      -20.40     40.64 o 
  -8   8   3       26.69       92.53     49.00 o 
  -7   8   3      348.43      249.84     48.09 o 
  -6   8   3      880.15      765.54     65.47 o 
  -5   8   3     2729.49     2700.72    144.73 o 
  -4   8   3      320.18      331.31     37.02 o 
  -3   8   3       42.71       48.99     16.09 o 
  -2   8   3     3803.65     3867.92    102.39 o 
  -1   8   3    10855.99    10808.56    442.25 o 
   0   8   3    12616.55    13059.96    410.95 o 
   1   8   3     7980.44     7521.98    250.08 o 
   2   8   3      537.58      521.46     47.32 o 
   3   8   3      570.55      611.84     57.98 o 
   4   8   3      757.69      789.80     79.76 o 
   5   8   3     1383.38     1495.68    105.54 o 
   6   8   3      108.05      119.83     46.58 o 
   7   8   3       45.23       -8.78     46.02 o 
   8   8   3        4.54      -22.00     41.56 o 
   9   8   3       57.41       23.34     42.50 o 
  -9   9   3       86.53      115.72     51.51 o 
  -8   9   3        1.97      -37.68     39.46 o 
  -7   9   3      457.20      294.21    127.87 o 
  -6   9   3        0.81      -12.05     26.80 o 
  -5   9   3      575.61      589.44     63.05 o 
  -4   9   3      585.76      588.18     30.98 o 
  -3   9   3     6929.32     7294.11    209.48 o 
  -2   9   3      148.13      150.07     18.02 o 
  -1   9   3       39.90       58.84     21.21 o 
   0   9   3      112.46      108.05     20.71 o 
   1   9   3    10078.17    10580.51    365.25 o 
   2   9   3       34.72        5.88     14.59 o 
   3   9   3     6387.88     7054.61    268.50 o 
   4   9   3       27.38       24.52     27.11 o 
   5   9   3      247.56      274.15     62.33 o 
   6   9   3        0.61      -18.99     26.43 o 
   7   9   3      782.78      938.57    116.85 o 
   8   9   3        0.32       -8.22     28.07 o 
   9   9   3        9.02       15.47     38.38 o 
  -9  10   3       10.24      134.64     87.81 o 
  -8  10   3        3.78       15.10     20.80 o 
  -7  10   3       76.49       95.33     48.40 o 
  -6  10   3      183.84      275.22     45.69 o 
  -5  10   3     1290.16     1487.46     88.82 o 
  -4  10   3     1659.18     1847.48     90.62 o 
  -3  10   3       25.48       35.07     18.60 o 
  -2  10   3       85.93       82.93     17.41 o 
  -1  10   3     4068.95     4291.15    150.59 o 
   0  10   3     2446.24     2439.27    110.87 o 
   1  10   3     1521.52     1545.00     73.19 o 
   2  10   3      241.98      335.48     34.27 o 
   3  10   3      314.29      365.62     56.78 o 
   4  10   3     1948.09     2128.69    132.45 o 
   5  10   3     1186.19     1527.16    149.59 o 
   6  10   3      165.65      114.58     72.34 o 
   7  10   3        0.35       13.65     36.70 o 
   8  10   3       33.88       75.79     41.13 o 
  -9  11   3        7.18       70.54     74.33 o 
  -8  11   3      113.41       69.59     52.22 o 
  -7  11   3        0.19      -17.31     42.07 o 
  -6  11   3       52.90       90.17     39.22 o 
  -5  11   3        1.46       24.31     14.92 o 
  -4  11   3     1282.92     1447.38     76.62 o 
  -3  11   3       50.02       55.80     16.97 o 
  -2  11   3     4610.11     4595.64    158.67 o 
  -1  11   3        5.83        0.16     14.15 o 
   0  11   3      265.54      244.59     34.55 o 
   1  11   3       44.53       29.08     18.85 o 
   2  11   3     5275.96     5781.45    235.90 o 
   3  11   3       32.24        4.31     19.21 o 
   4  11   3      210.41      245.55     60.80 o 
   5  11   3        2.47      -24.45     37.58 o 
   6  11   3      648.69      880.58    142.58 o 
   7  11   3        0.15       -0.87     40.24 o 
   8  11   3       72.30      171.68     98.80 o 
  -8  12   3        1.23      -43.66     64.25 o 
  -7  12   3        3.38       26.05     22.65 o 
  -6  12   3      363.42      282.13     74.90 o 
  -5  12   3      326.97      353.92     41.92 o 
  -4  12   3       74.51       78.22     20.86 o 
  -3  12   3        7.81        5.89     15.56 o 
  -2  12   3      837.60      795.97     48.40 o 
  -1  12   3      933.16      947.58     72.15 o 
   0  12   3     1137.82     1141.93     55.37 o 
   1  12   3      758.32      683.63     67.61 o 
   2  12   3      289.59      322.99     39.42 o 
   3  12   3       80.27       73.30     31.40 o 
   4  12   3     1802.74     2023.53    134.08 o 
   5  12   3      303.02      236.57     67.33 o 
   6  12   3      174.80      122.70     69.58 o 
   7  12   3        1.46      -16.64     48.74 o 
   8  12   3        7.89       31.79    111.55 o 
  -8  13   3        3.34      -58.52    161.97 o 
  -7  13   3       88.14        0.09     58.91 o 
  -6  13   3       20.21       17.21     26.11 o 
  -5  13   3       26.19       18.07     19.75 o 
  -4  13   3      301.12      236.75     29.93 o 
  -3  13   3     1609.37     1531.36    124.95 o 
  -2  13   3      147.91      127.56     29.40 o 
  -1  13   3      213.72      149.89     40.34 o 
   0  13   3       17.11       23.04     20.49 o 
   1  13   3     1506.56     1598.43    105.77 o 
   2  13   3        6.52       16.97     22.34 o 
   3  13   3      583.74      603.19     54.23 o 
   4  13   3      170.63       82.50     31.26 o 
   5  13   3       94.30      153.21     45.42 o 
   6  13   3        4.97       -9.62     32.00 o 
   7  13   3      149.39      225.23    129.15 o 
  -7  14   3       31.97       -5.26     52.91 o 
  -6  14   3       21.50      -18.02     48.38 o 
  -5  14   3      215.42      105.29     42.05 o 
  -4  14   3       38.76       44.75     24.33 o 
  -3  14   3        9.12       -3.39     21.77 o 
  -2  14   3      233.81      223.87     26.37 o 
  -1  14   3     1301.88     1228.86    104.61 o 
   0  14   3      515.17      468.21     49.57 o 
   1  14   3      530.80      543.77     53.73 o 
   2  14   3       14.12        4.84     23.70 o 
   3  14   3      309.84      323.85     47.13 o 
   4  14   3      110.77      100.49     37.61 o 
   5  14   3      264.77       90.80     70.15 o 
   6  14   3       13.52      -40.30     41.91 o 
   7  14   3        0.12       34.70     35.55 o 
  -7  15   3        0.79       27.21     71.52 o 
  -6  15   3       28.94        7.32     71.60 o 
  -5  15   3        1.18      -70.14     65.59 o 
  -4  15   3       50.28       30.91     22.37 o 
  -3  15   3       32.76        6.23     29.92 o 
  -2  15   3      203.14      201.29     35.46 o 
  -1  15   3        0.23      -11.60     20.66 o 
   0  15   3      131.60       77.65     24.48 o 
   1  15   3       93.13       77.14     27.04 o 
   2  15   3      705.83      776.78     69.43 o 
   3  15   3       65.41       38.26     25.65 o 
   4  15   3       49.16       20.20     23.75 o 
   5  15   3       12.39       23.73     37.88 o 
   6  15   3       89.81       31.55     43.03 o 
  -6  16   3       83.57       58.61     72.35 o 
  -5  16   3        9.59        1.75     57.69 o 
  -4  16   3       91.60       39.30     49.84 o 
  -3  16   3        3.42      -11.44     22.90 o 
  -2  16   3      134.12      102.54     31.46 o 
  -1  16   3       22.43       58.43     29.91 o 
   0  16   3      743.08      770.44     77.76 o 
   1  16   3       14.74       22.33     24.78 o 
   2  16   3       23.61       -1.39     18.08 o 
   3  16   3       40.08       60.42     34.37 o 
   4  16   3      107.27       99.62     38.68 o 
   5  16   3       10.21       55.44     52.86 o 
  -5  17   3        0.93       48.69     68.62 o 
  -4  17   3       55.72       19.32     55.59 o 
  -3  17   3      248.64      223.94     59.06 o 
  -2  17   3       42.47       49.83     27.28 o 
  -1  17   3       55.21       29.40     28.01 o 
   0  17   3       77.69       59.88     45.71 o 
   1  17   3      208.12      167.52     39.50 o 
   2  17   3       75.27       43.77     31.56 o 
   3  17   3      135.10      135.70     56.55 o 
   4  17   3       27.09       70.50     45.74 o 
  -4  18   3        6.20        3.11     56.81 o 
  -3  18   3        2.00       10.78     24.62 o 
  -2  18   3        0.36      -20.79     61.08 o 
  -1  18   3      128.98       86.24     49.88 o 
   0  18   3        4.49       20.17     40.89 o 
   1  18   3       53.01       42.93     26.77 o 
   2  18   3        6.35       -0.31     28.18 o 
   3  18   3       90.95      145.66     55.21 o 
  -2  19   3       41.03       35.71     48.33 o 
  -1  19   3       10.59        3.90     21.05 o 
   0  19   3        1.64      -12.59     31.71 o 
   1  19   3       33.59      110.46     39.06 o 
   2  19   3       29.50       69.53     32.15 o 
 -10   0   4       90.76      117.36     72.31 o 
  -8   0   4      133.04      144.97     55.33 o 
  -6   0   4     2189.93     2159.29    134.14 o 
  -4   0   4     3056.26     2746.22    138.80 o 
  -2   0   4    47310.88    51487.41   2281.07 o 
   0   0   4    99028.88   109884.25  10015.11 o 
   2   0   4     1069.91     1012.69    141.60 o 
   4   0   4    24197.86    23002.53   1648.89 o 
   6   0   4     1732.12     2190.35    310.04 o 
   8   0   4      690.71     1040.74    228.20 o 
  10   0   4      144.38        8.02     87.08 o 
 -10   1   4        7.12       45.05     41.89 o 
  -9   1   4       91.29       69.84     38.15 o 
  -8   1   4      869.79     1105.19    129.74 o 
  -7   1   4      912.54      960.37     98.56 o 
  -6   1   4      574.93      769.34     72.60 o 
  -5   1   4       24.72       26.70     16.04 o 
  -4   1   4     6983.64     6608.47    189.15 o 
  -3   1   4     9070.47     8134.58    180.77 o 
  -2   1   4      461.76      484.49     15.24 o 
  -1   1   4    60844.93    65573.65   2373.85 o 
   0   1   4    11115.23     9742.03    302.10 o 
   1   1   4    14381.18    12504.68    517.85 o 
   2   1   4    18615.21    15446.12    626.90 o 
   3   1   4    10295.38     9131.55    368.03 o 
   4   1   4      338.65      506.40     83.02 o 
   5   1   4      902.15     1074.11    124.06 o 
   6   1   4     1803.00     2087.50    192.81 o 
   7   1   4      640.56      814.06    180.44 o 
   8   1   4      467.59      358.96    216.09 o 
   9   1   4       17.77        2.86     42.80 o 
  10   1   4        4.30      -29.07     51.08 o 
 -10   2   4        3.01       63.28     50.23 o 
  -9   2   4       18.21       73.48     42.36 o 
  -8   2   4        7.71      -11.34     26.73 o 
  -7   2   4     1422.91     1373.78     97.00 o 
  -6   2   4      364.95      314.64     39.06 o 
  -5   2   4     7716.14     7862.49    249.32 o 
  -4   2   4        6.36      -12.32     12.19 o 
  -3   2   4     3470.00     3611.72     83.23 o 
  -2   2   4       26.68       65.55     15.18 o 
  -1   2   4    56485.48    58769.51   2453.85 o 
   0   2   4    12129.51    12586.79   1297.57 o 
   1   2   4      819.25      833.33     58.48 o 
   2   2   4     1300.77     1427.01     86.02 o 
   3   2   4    18686.41    15747.29    680.08 o 
   4   2   4       46.98       28.63     39.87 o 
   5   2   4     9031.64    10539.70    586.14 o 
   6   2   4       78.57      113.17     58.91 o 
   7   2   4      157.00      129.50     57.54 o 
   8   2   4        1.38        8.80     39.20 o 
   9   2   4      297.34      193.81    173.87 o 
  10   2   4        1.25      -14.40     48.80 o 
 -10   3   4        2.19       54.19     29.96 o 
  -9   3   4      100.81       48.42     43.94 o 
  -8   3   4      387.17      370.89     84.19 o 
  -7   3   4     1145.75     1191.46     81.48 o 
  -6   3   4        7.16       12.69     21.46 o 
  -5   3   4     2468.38     2439.64    112.02 o 
  -4   3   4     8746.19     8413.81    250.73 o 
  -3   3   4    25253.82    24701.96    762.40 o 
  -2   3   4     2559.47     2305.48     49.02 o 
  -1   3   4     5814.91     5709.24    125.97 o 
   0   3   4     2704.63     2409.13    134.14 o 
   1   3   4    51627.86    49553.81   2356.73 o 
   2   3   4     2556.55     2281.12     90.91 o 
   3   3   4     8379.59     7817.31    493.10 o 
   4   3   4      439.02      486.09     62.54 o 
   5   3   4     1198.70     1231.86    130.15 o 
   6   3   4      105.88      153.43     51.80 o 
   7   3   4     1385.99     1983.14    204.31 o 
   8   3   4       96.65       91.85     69.48 o 
   9   3   4        0.89      -94.69     73.29 o 
  10   3   4       17.27       52.00    110.23 o 
 -10   4   4       52.05       72.80     51.27 o 
  -9   4   4       28.32       50.26     51.70 o 
  -8   4   4        0.55       -7.52     24.55 o 
  -7   4   4        4.73      -29.44     35.51 o 
  -6   4   4     3500.47     3669.84    156.72 o 
  -5   4   4      885.65      863.50     55.02 o 
  -4   4   4     5303.49     5202.82    163.90 o 
  -3   4   4        3.61        0.82      8.64 o 
  -2   4   4    10192.52     9222.94    299.95 o 
  -1   4   4      702.61      749.16     21.09 o 
   0   4   4    39703.25    40980.13   1995.70 o 
   1   4   4     4278.59     4619.37    128.88 o 
   2   4   4     4468.19     4284.71    118.31 o 
   3   4   4      180.02       98.69     25.18 o 
   4   4   4    27861.04    28499.07   1533.04 o 
   5   4   4     1447.36     1577.75    141.33 o 
   6   4   4     1782.01     2184.67    145.92 o 
   7   4   4       30.94       48.14     42.03 o 
   8   4   4      342.60      319.39    164.16 o 
   9   4   4       22.77      -68.50     64.88 o 
 -10   5   4       13.28      -26.17     44.44 o 
  -9   5   4       10.71       52.90     35.75 o 
  -8   5   4      298.59      219.10     48.80 o 
  -7   5   4      289.84      292.69     56.58 o 
  -6   5   4       18.70       14.13     22.88 o 
  -5   5   4       56.79       52.37     18.94 o 
  -4   5   4    11603.37    11113.58    326.31 o 
  -3   5   4     3916.14     3891.20     97.76 o 
  -2   5   4    28015.12    28130.26   1134.12 o 
  -1   5   4     6513.86     6469.33    138.05 o 
   0   5   4     6701.67     7388.91    192.74 o 
   1   5   4     6318.77     6101.30    174.81 o 
   2   5   4    30515.57    28907.15   1121.07 o 
   3   5   4     3415.31     3100.00    150.02 o 
   4   5   4      988.34     1142.52     80.55 o 
   5   5   4      425.72      567.83     65.45 o 
   6   5   4     1568.58     1730.55    165.41 o 
   7   5   4      489.65      543.98     92.07 o 
   8   5   4      240.90      217.87    120.89 o 
   9   5   4        0.34      -14.63     49.64 o 
 -10   6   4        2.16       31.04     39.47 o 
  -9   6   4       11.41       -0.86     28.66 o 
  -8   6   4       49.96       20.17     42.83 o 
  -7   6   4      413.91      388.29     66.49 o 
  -6   6   4      783.92      590.47     72.22 o 
  -5   6   4     4614.70     4627.70    173.35 o 
  -4   6   4       24.61       26.35     13.84 o 
  -3   6   4      329.29      304.92     30.53 o 
  -2   6   4     2093.70     1839.58     54.32 o 
  -1   6   4    34636.25    34713.91   1286.11 o 
   0   6   4     1845.65     1951.37     65.71 o 
   1   6   4     8261.08     8926.79    270.68 o 
   2   6   4     2271.83     2469.64    107.77 o 
   3   6   4      503.59      469.15     50.83 o 
   4   6   4     1340.58     1377.71     80.13 o 
   5   6   4     2680.48     2974.24    275.09 o 
   6   6   4      224.03      203.37     52.05 o 
   7   6   4       53.82       35.05     58.72 o 
   8   6   4        5.73       -9.55     38.76 o 
   9   6   4      132.40      144.57     92.70 o 
 -10   7   4        1.17       -2.97     34.75 o 
  -9   7   4      177.23      148.70     46.45 o 
  -8   7   4       38.09       20.94     28.64 o 
  -7   7   4      655.47      673.75     66.05 o 
  -6   7   4       21.88       17.24     22.49 o 
  -5   7   4     2620.33     2387.38     89.25 o 
  -4   7   4      437.14      432.93     42.29 o 
  -3   7   4    10454.13    10377.35    381.10 o 
  -2   7   4      762.41      772.16     28.40 o 
  -1   7   4      139.33      123.59     16.04 o 
   0   7   4      412.43      422.31     31.12 o 
   1   7   4    15590.92    16876.23    491.70 o 
   2   7   4      485.45      342.18     36.47 o 
   3   7   4     3560.13     3743.08    154.75 o 
   4   7   4        1.43      -11.94     39.12 o 
   5   7   4      706.85      807.46     89.43 o 
   6   7   4        6.94      -23.27     30.49 o 
   7   7   4      999.84     1622.21    247.30 o 
   8   7   4       31.54       51.98     55.50 o 
   9   7   4        4.38       15.96     49.97 o 
 -10   8   4       23.48       15.54     67.49 o 
  -9   8   4        1.05        0.53     40.15 o 
  -8   8   4       10.51       20.03     26.30 o 
  -7   8   4      158.15      110.79     33.01 o 
  -6   8   4      675.77      786.82     65.89 o 
  -5   8   4     2048.55     1828.21    144.79 o 
  -4   8   4      589.56      603.11     47.15 o 
  -3   8   4       12.26       24.10     10.33 o 
  -2   8   4     5623.60     5388.15    187.25 o 
  -1   8   4    12850.59    12540.07    476.14 o 
   0   8   4    14192.20    14942.46    489.98 o 
   1   8   4     4091.68     4183.89    130.21 o 
   2   8   4      100.72       98.33     22.65 o 
   3   8   4      743.57      722.81     68.65 o 
   4   8   4     2772.97     3133.96    196.67 o 
   5   8   4     1041.63     1152.32    108.26 o 
   6   8   4      315.49      331.59     67.62 o 
   7   8   4        1.58      -44.27     43.47 o 
   8   8   4      100.56      160.75     87.91 o 
   9   8   4       69.68       96.20     69.00 o 
  -9   9   4        1.52       20.05     37.86 o 
  -8   9   4      168.54       82.12     61.99 o 
  -7   9   4        0.70       11.94     21.43 o 
  -6   9   4      145.77      215.99     51.26 o 
  -5   9   4      272.02      273.55     40.44 o 
  -4   9   4     2391.17     2302.45     84.57 o 
  -3   9   4      398.74      429.17     29.95 o 
  -2   9   4     8281.29     8453.01    264.70 o 
  -1   9   4      565.28      491.73     22.58 o 
   0   9   4     3212.50     3127.18    132.42 o 
   1   9   4        1.14       -3.34     15.54 o 
   2   9   4    13046.88    13954.83    497.70 o 
   3   9   4      126.05      122.49     35.04 o 
   4   9   4      183.84      268.30     60.00 o 
   5   9   4        2.68      -33.85     34.50 o 
   6   9   4     1409.21     1626.01    140.96 o 
   7   9   4        4.56       -9.31     33.35 o 
   8   9   4      132.27      191.90     69.15 o 
  -9  10   4        8.12       38.30     68.38 o 
  -8  10   4        4.00       -5.41     46.60 o 
  -7  10   4       29.14       37.61     48.20 o 
  -6  10   4      941.07     1037.98    105.86 o 
  -5  10   4     1878.90     2088.50    129.69 o 
  -4  10   4       63.88       62.20     17.86 o 
  -3  10   4       90.23       80.64     19.96 o 
  -2  10   4     1927.80     1839.56     84.23 o 
  -1  10   4     4397.55     4276.21    194.87 o 
   0  10   4     4863.54     4887.29    186.59 o 
   1  10   4      580.76      578.83     42.78 o 
   2  10   4       16.06       58.86     18.02 o 
   3  10   4     1041.76     1190.55     89.24 o 
   4  10   4     1101.83     1237.86    114.97 o 
   5  10   4     1349.32     1633.27    142.38 o 
   6  10   4      161.28      132.75     59.44 o 
   7  10   4        1.68      -32.08     55.35 o 
   8  10   4       45.32       37.88     38.22 o 
  -9  11   4       31.39       34.91    116.03 o 
  -8  11   4        2.93       20.68    100.38 o 
  -7  11   4      156.73      176.08     73.29 o 
  -6  11   4        0.56       -1.90     15.36 o 
  -5  11   4      339.03      304.00     32.32 o 
  -4  11   4      170.15      134.75     24.34 o 
  -3  11   4     4157.36     4345.02    177.35 o 
  -2  11   4      130.02      142.73     25.37 o 
  -1  11   4      652.30      596.19     54.90 o 
   0  11   4        6.71        9.36     13.39 o 
   1  11   4     3381.85     3579.71    133.79 o 
   2  11   4      181.87      122.20     31.47 o 
   3  11   4     1167.82     1218.36     92.38 o 
   4  11   4       64.52       20.72     36.02 o 
   5  11   4      111.85      195.48     68.49 o 
   6  11   4        0.07      -58.47     48.51 o 
   7  11   4      258.69      298.83     99.60 o 
   8  11   4        5.08      182.38    124.62 o 
  -8  12   4        0.28      -62.68     63.61 o 
  -7  12   4       88.64      125.25     98.41 o 
  -6  12   4      127.45      131.08     43.25 o 
  -5  12   4      254.21      217.02     27.56 o 
  -4  12   4       66.91       57.08     19.99 o 
  -3  12   4       76.03       42.61     20.30 o 
  -2  12   4      433.98      373.36     40.51 o 
  -1  12   4     2631.90     2707.94    188.31 o 
   0  12   4     1380.93     1379.99     76.33 o 
   1  12   4      120.00       96.81     24.50 o 
   2  12   4        2.06      -11.64     24.59 o 
   3  12   4     2025.55     2325.55    116.21 o 
   4  12   4      739.92      764.81     82.43 o 
   5  12   4      709.41      740.17    140.45 o 
   6  12   4       28.27      -13.64     38.40 o 
   7  12   4        0.12      -37.70    136.96 o 
  -8  13   4       50.49      -37.84     87.50 o 
  -7  13   4        0.02       48.52     58.54 o 
  -6  13   4       48.68       98.11     56.72 o 
  -5  13   4       58.19       12.05     16.83 o 
  -4  13   4      601.08      502.16     57.07 o 
  -3  13   4      218.99      184.63     32.89 o 
  -2  13   4      746.79      741.68     65.06 o 
  -1  13   4      132.89      101.47     36.99 o 
   0  13   4      646.81      668.62     52.15 o 
   1  13   4       79.11       61.58     26.26 o 
   2  13   4     1525.21     1667.70    107.95 o 
   3  13   4      218.73      269.10     42.01 o 
   4  13   4       90.40       46.37     35.61 o 
   5  13   4       16.79       21.12     27.14 o 
   6  13   4      229.87      166.05     64.26 o 
   7  13   4        7.96      -17.05     53.39 o 
  -7  14   4        2.95      -29.28     50.58 o 
  -6  14   4      207.83      238.55    116.36 o 
  -5  14   4       52.17       31.29     28.57 o 
  -4  14   4       31.55        1.75     16.84 o 
  -3  14   4        2.39      -13.24     17.81 o 
  -2  14   4      568.78      488.89     47.44 o 
  -1  14   4      324.19      290.44     41.03 o 
   0  14   4     1341.12     1337.16     94.98 o 
   1  14   4      246.88      217.49     45.20 o 
   2  14   4       46.79       58.98     27.56 o 
   3  14   4       41.48       77.14     32.41 o 
   4  14   4      396.77      376.58     76.23 o 
   5  14   4       26.84       -1.24     31.60 o 
   6  14   4       86.46       59.61     49.86 o 
  -7  15   4       34.38       66.44    103.95 o 
  -6  15   4        0.59        1.67     44.82 o 
  -5  15   4        1.03      -18.72     59.77 o 
  -4  15   4       89.67       37.34     21.66 o 
  -3  15   4      214.28      149.44     33.68 o 
  -2  15   4       69.26       91.66     28.41 o 
  -1  15   4       65.26       51.09     25.37 o 
   0  15   4      144.32      164.86     28.96 o 
   1  15   4      561.96      651.95     57.44 o 
   2  15   4      148.83      137.86     39.26 o 
   3  15   4      282.23      218.74     49.17 o 
   4  15   4       10.81       -5.28     27.25 o 
   5  15   4       56.99       30.17     40.99 o 
   6  15   4       14.65       -6.58     30.34 o 
  -6  16   4        0.33        7.61     62.07 o 
  -5  16   4      111.11       87.44    110.61 o 
  -4  16   4       16.22       46.46     59.81 o 
  -3  16   4       18.95       25.53     15.29 o 
  -2  16   4        1.60      -11.20     19.28 o 
  -1  16   4      622.45      569.65    138.04 o 
   0  16   4        1.64       17.64     24.10 o 
   1  16   4      201.48      162.05     35.95 o 
   2  16   4       13.95        2.55     29.96 o 
   3  16   4       95.36      104.98     37.25 o 
   4  16   4       48.96       65.28     54.95 o 
   5  16   4       70.91       62.01     46.03 o 
  -5  17   4       19.03       39.22     62.29 o 
  -4  17   4       84.35      102.50     59.85 o 
  -3  17   4       42.78       35.14     32.80 o 
  -2  17   4      140.97      106.85     28.95 o 
  -1  17   4        2.74        7.67     27.71 o 
   0  17   4       16.94       41.31     38.24 o 
   1  17   4      125.81      128.87     39.57 o 
   2  17   4      167.86      183.80     43.40 o 
   3  17   4       64.10       41.34     31.59 o 
   4  17   4        5.33       35.21     36.99 o 
  -4  18   4        4.12       31.40     38.05 o 
  -3  18   4        6.12      -13.49     34.83 o 
  -2  18   4       42.14       -1.22     40.24 o 
  -1  18   4        1.36       -4.11     26.31 o 
   0  18   4      153.15      144.23     41.61 o 
   1  18   4        0.09       26.09     32.09 o 
   2  18   4       21.15       33.87     43.69 o 
   3  18   4        4.87       13.93     31.75 o 
  -2  19   4       42.93      -18.67     84.19 o 
  -1  19   4       13.49      -10.75     63.64 o 
   0  19   4        1.17       78.08     37.80 o 
   1  19   4       14.08       26.42     37.16 o 
 -11   0   5       66.43      -26.26    143.66 o 
  -9   0   5       19.56       64.43     69.31 o 
  -7   0   5     1545.00     1610.87    166.74 o 
  -5   0   5    10038.41    10188.81    491.54 o 
  -3   0   5     5823.63     6075.72    188.65 o 
  -1   0   5    23283.77    24258.61   1073.33 o 
   1   0   5     9069.84     9278.91    436.51 o 
   3   0   5     7129.67     6469.65    514.49 o 
   5   0   5     5777.83     7038.46    530.53 o 
   7   0   5      119.55      119.36     90.67 o 
   9   0   5      345.14       18.14     74.30 o 
 -11   1   5        0.00      128.50    125.55 o 
 -10   1   5       29.13        8.86     48.83 o 
  -9   1   5       94.71       58.31     45.53 o 
  -8   1   5      371.00      418.49     62.69 o 
  -7   1   5      489.53      471.38     58.18 o 
  -6   1   5      183.57      261.51     43.57 o 
  -5   1   5      859.87     1068.77     79.04 o 
  -4   1   5     6402.02     6022.62    142.41 o 
  -3   1   5    13326.38    12945.67    302.06 o 
  -2   1   5    17049.47    17038.03    358.85 o 
  -1   1   5     1440.82     1447.44     39.09 o 
   0   1   5     9945.99     9844.78    362.50 o 
   1   1   5    27940.23    25773.95   1013.36 o 
   2   1   5    10119.12     8348.50    300.18 o 
   3   1   5     8396.33     7603.11    364.84 o 
   4   1   5      174.46      345.10     56.41 o 
   5   1   5     3370.05     4105.22    278.66 o 
   6   1   5      109.46      229.49     84.45 o 
   7   1   5     2070.25     2891.86    278.53 o 
   8   1   5      405.42      219.90    126.96 o 
   9   1   5        1.85       -7.52     50.17 o 
 -10   2   5       22.24       41.94     33.40 o 
  -9   2   5        7.68       10.08     28.00 o 
  -8   2   5        7.43       -6.46     38.11 o 
  -7   2   5        3.95        5.64     21.35 o 
  -6   2   5     3531.14     3689.81    140.53 o 
  -5   2   5      664.40      619.74     50.64 o 
  -4   2   5     5090.60     4569.36    118.71 o 
  -3   2   5        2.90        3.91      8.73 o 
  -2   2   5    34790.77    35701.61   1052.89 o 
  -1   2   5    19270.34    20028.29    618.76 o 
   0   2   5    55752.79    56395.86   3193.91 o 
   1   2   5     1129.88      988.54     54.69 o 
   2   2   5     1819.35     1741.91     78.47 o 
   3   2   5       55.82       62.53     31.03 o 
   4   2   5    23653.28    23575.43   1219.80 o 
   5   2   5       18.49       45.77     59.69 o 
   6   2   5      506.31      741.36    127.57 o 
   7   2   5        9.44       17.06     48.67 o 
   8   2   5      571.71      298.75    178.35 o 
   9   2   5        0.38        2.55     53.72 o 
 -10   3   5       13.92       52.45     31.22 o 
  -9   3   5       90.74       54.86     41.13 o 
  -8   3   5      280.21      254.31     49.06 o 
  -7   3   5      516.65      545.75     82.85 o 
  -6   3   5       24.25        3.97     20.90 o 
  -5   3   5      149.59      132.54     20.39 o 
  -4   3   5    17665.22    17138.14    486.97 o 
  -3   3   5     6577.12     6414.58    143.31 o 
  -2   3   5    15172.93    14885.35    363.63 o 
  -1   3   5     8151.00     8716.12    379.91 o 
   0   3   5     9071.04     7677.93    309.37 o 
   1   3   5     6113.99     5234.95    201.63 o 
   2   3   5    26908.20    24825.82   1155.80 o 
   3   3   5     3085.44     2657.28    139.05 o 
   4   3   5        6.55       87.80     42.04 o 
   5   3   5     1496.53     1705.08    186.10 o 
   6   3   5     1967.89     2163.71    248.63 o 
   7   3   5      840.34     1128.45    159.73 o 
   8   3   5      222.61       54.53     65.34 o 
   9   3   5       19.30       41.10     65.13 o 
 -10   4   5       12.05      -64.58     56.90 o 
  -9   4   5       13.83        9.16     25.87 o 
  -8   4   5       13.60       34.51     43.06 o 
  -7   4   5      889.02      889.29     77.48 o 
  -6   4   5      498.32      471.73     47.81 o 
  -5   4   5     6672.34     6941.22    248.81 o 
  -4   4   5       16.42        9.21      9.95 o 
  -3   4   5      641.01      618.45     29.59 o 
  -2   4   5     1564.00     1487.61     64.32 o 
  -1   4   5    31888.49    31640.72   1045.69 o 
   0   4   5     3022.09     3174.30    259.51 o 
   1   4   5     1948.45     1920.07     62.00 o 
   2   4   5      931.91      973.47     56.27 o 
   3   4   5    17280.13    16106.99    839.56 o 
   4   4   5      865.25      911.24     77.84 o 
   5   4   5     4027.20     4638.60    364.43 o 
   6   4   5      321.54      398.38     94.90 o 
   7   4   5       10.06       18.44     37.50 o 
   8   4   5       15.07      -10.58     44.19 o 
   9   4   5      153.59      231.47    120.72 o 
 -10   5   5        1.28       38.01     40.06 o 
  -9   5   5      158.06      133.07     42.59 o 
  -8   5   5      180.12      160.89     49.55 o 
  -7   5   5      712.89      699.06     89.23 o 
  -6   5   5       12.54       36.98     20.62 o 
  -5   5   5     1805.98     1877.38     85.08 o 
  -4   5   5      637.95      672.15     36.94 o 
  -3   5   5    21246.57    20534.92    652.56 o 
  -2   5   5      563.70      653.24     54.31 o 
  -1   5   5      410.18      413.49     23.05 o 
   0   5   5     2863.43     2702.95    150.37 o 
   1   5   5    25517.57    28504.25   1220.36 o 
   2   5   5     2413.90     1894.79     70.44 o 
   3   5   5     8896.66     9125.90    345.29 o 
   4   5   5      229.84      243.38     44.76 o 
   5   5   5      577.62      709.97     80.17 o 
   6   5   5      194.88      294.22     62.67 o 
   7   5   5     1264.50     1677.23    222.54 o 
   8   5   5       70.03       49.91     45.93 o 
   9   5   5        8.07      -11.90     61.71 o 
 -10   6   5       26.88       89.58     45.70 o 
  -9   6   5        0.87      -48.71     43.24 o 
  -8   6   5        1.79      -13.96     23.39 o 
  -7   6   5       43.65        2.31     18.81 o 
  -6   6   5     1976.05     2162.47    114.00 o 
  -5   6   5     1176.16     1165.31     65.15 o 
  -4   6   5      835.66      835.45     33.52 o 
  -3   6   5        9.40       30.62     20.48 o 
  -2   6   5    11840.76    12683.53    511.47 o 
  -1   6   5     7580.93     7373.06    175.87 o 
   0   6   5    20641.05    24149.21    860.05 o 
   1   6   5     1958.93     2263.52     96.86 o 
   2   6   5      149.35      234.77     28.58 o 
   3   6   5     2061.97     1786.40     92.91 o 
   4   6   5     6858.84     7346.43    371.10 o 
   5   6   5      676.88      911.74     99.76 o 
   6   6   5      416.16      513.96     70.92 o 
   7   6   5        0.39      -59.09     51.79 o 
   8   6   5      241.02      330.87    106.96 o 
   9   6   5       66.34       94.14     65.14 o 
 -10   7   5       26.54       22.65     45.50 o 
  -9   7   5        3.82       34.45     37.67 o 
  -8   7   5      150.82      102.52     49.61 o 
  -7   7   5       96.90      134.71     32.25 o 
  -6   7   5       45.02       28.78     22.12 o 
  -5   7   5       12.45       22.08     15.44 o 
  -4   7   5     3736.97     3700.51    129.91 o 
  -3   7   5      201.82      186.05     55.76 o 
  -2   7   5     3192.46     3234.43    202.48 o 
  -1   7   5      105.73      121.77     12.50 o 
   0   7   5     8988.04     9301.87    273.55 o 
   1   7   5     1871.25     1652.59    103.21 o 
   2   7   5    26800.72    29330.46   1332.77 o 
   3   7   5      594.24      624.35     81.82 o 
   4   7   5        5.83       29.15     28.45 o 
   5   7   5       70.50       65.46     42.87 o 
   6   7   5     1816.91     2188.78    158.93 o 
   7   7   5      160.00      219.18     67.14 o 
   8   7   5      229.10      303.25    108.40 o 
   9   7   5        0.04       23.26    123.71 o 
 -10   8   5       13.11       -1.18     34.60 o 
  -9   8   5        3.04       -8.31     19.56 o 
  -8   8   5       20.29        0.43     20.34 o 
  -7   8   5      113.61      134.71     38.34 o 
  -6   8   5     1215.99     1161.61     97.98 o 
  -5   8   5     1265.90     1465.10     80.95 o 
  -4   8   5      411.99      397.50     19.40 o 
  -3   8   5       32.21       12.11     23.73 o 
  -2   8   5     2523.45     2553.35     76.06 o 
  -1   8   5     7889.92     7866.09    203.93 o 
   0   8   5     5491.30     5835.38    189.40 o 
   1   8   5     1139.03     1087.88     47.96 o 
   2   8   5        9.59      -11.97     18.78 o 
   3   8   5     4222.19     4121.49    203.69 o 
   4   8   5      701.84      798.07     80.70 o 
   5   8   5      987.53     1181.32    114.77 o 
   6   8   5      126.45       70.00     36.70 o 
   7   8   5       27.10       60.67     56.07 o 
   8   8   5       41.72       73.46     62.56 o 
   9   8   5       41.03       62.27     54.99 o 
  -9   9   5       26.28       36.58     39.91 o 
  -8   9   5        0.17       21.68     18.82 o 
  -7   9   5      167.14      119.83     32.05 o 
  -6   9   5       66.55       33.83     26.06 o 
  -5   9   5      813.88      740.97     57.85 o 
  -4   9   5       24.79       20.47      8.74 o 
  -3   9   5     5219.84     5219.89    322.35 o 
  -2   9   5      425.18      387.33     24.84 o 
  -1   9   5      345.20      362.90     18.08 o 
   0   9   5       23.19        8.01     14.04 o 
   1   9   5    10895.03    12634.63    430.02 o 
   2   9   5       31.89        8.91     20.07 o 
   3   9   5     1130.92     1159.67    100.64 o 
   4   9   5       61.66       81.35     34.71 o 
   5   9   5      881.97     1264.36    134.12 o 
   6   9   5       33.70      -12.12     25.43 o 
   7   9   5      665.68     1052.12    163.83 o 
   8   9   5        5.95       18.30     63.41 o 
  -9  10   5        4.65       30.85     51.67 o 
  -8  10   5        3.95       -7.88     25.88 o 
  -7  10   5      171.14      166.94     43.85 o 
  -6  10   5      602.83      688.07     71.67 o 
  -5  10   5      618.34      591.77     38.49 o 
  -4  10   5      165.84      157.84     21.79 o 
  -3  10   5       26.81       24.18      8.87 o 
  -2  10   5     1522.98     1483.42     63.63 o 
  -1  10   5     3758.90     3815.12    128.91 o 
   0  10   5     2366.21     2354.36     96.78 o 
   1  10   5     1064.90     1193.28     72.33 o 
   2  10   5        4.79       -1.70     13.57 o 
   3  10   5     2766.34     2982.31    187.20 o 
   4  10   5     2132.54     2447.09    155.74 o 
   5  10   5      633.50      826.34    149.49 o 
   6  10   5      163.60       77.58     63.32 o 
   7  10   5        0.14      -37.61     51.46 o 
   8  10   5       30.51       43.46     50.51 o 
  -9  11   5        2.50       20.71     60.24 o 
  -8  11   5       73.51      161.32     96.64 o 
  -7  11   5        6.79       61.04     55.78 o 
  -6  11   5        1.13       -4.81     11.51 o 
  -5  11   5       39.28       18.64     12.04 o 
  -4  11   5     1938.23     2105.70    177.52 o 
  -3  11   5        0.73        0.09     12.93 o 
  -2  11   5     2260.02     2078.07    101.98 o 
  -1  11   5       20.01       12.34      9.31 o 
   0  11   5     1379.49     1517.38     85.83 o 
   1  11   5        2.07      -28.20     18.80 o 
   2  11   5     5667.56     6482.62    254.45 o 
   3  11   5      123.33      139.35     40.74 o 
   4  11   5        1.30       -0.70     32.68 o 
   5  11   5        0.30      -13.89     43.20 o 
   6  11   5      576.90      784.77    216.61 o 
   7  11   5        3.65       72.40     68.21 o 
   8  11   5       42.59      179.66    129.63 o 
  -8  12   5        3.83       31.77    255.52 o 
  -7  12   5       26.34       19.83     42.80 o 
  -6  12   5      187.63      109.57     43.46 o 
  -5  12   5      501.69      773.56    141.45 o 
  -4  12   5       44.09       12.47     10.50 o 
  -3  12   5       25.27       35.23     14.79 o 
  -2  12   5      900.02      851.49     52.52 o 
  -1  12   5     1808.18     1614.41    144.40 o 
   0  12   5     1026.89     1125.47     69.74 o 
   1  12   5      461.66      498.13     47.29 o 
   2  12   5      887.75     1077.41     67.48 o 
   3  12   5      203.70      162.41     41.99 o 
   4  12   5      722.22      778.30    131.34 o 
   5  12   5      126.31      158.93     59.88 o 
   6  12   5       75.45       26.50     40.77 o 
   7  12   5       17.25       51.90     71.06 o 
  -8  13   5        0.52      -30.98     63.27 o 
  -7  13   5       71.06       22.69     53.41 o 
  -6  13   5        0.57       35.79     48.07 o 
  -5  13   5      106.47       89.44     60.66 o 
  -4  13   5      110.90      100.31     57.96 o 
  -3  13   5      608.98      499.40     58.50 o 
  -2  13   5      148.59      134.36     19.95 o 
  -1  13   5       10.62        3.38     16.85 o 
   0  13   5        5.71      -12.98     22.08 o 
   1  13   5     1158.55     1387.14     82.76 o 
   2  13   5      109.56      106.97     33.32 o 
   3  13   5      801.70      790.93     90.96 o 
   4  13   5        0.28        5.10     23.26 o 
   5  13   5      119.16      161.38     52.66 o 
   6  13   5        0.89      -66.35     80.17 o 
   7  13   5      123.75       67.99     77.14 o 
  -7  14   5       57.06       75.95     71.21 o 
  -6  14   5       22.86       73.00     99.25 o 
  -5  14   5      155.87      127.24     92.14 o 
  -4  14   5       76.00       94.99     62.04 o 
  -3  14   5       63.36       43.01     19.90 o 
  -2  14   5       43.34       32.22     19.29 o 
  -1  14   5     1079.64     1164.06    127.52 o 
   0  14   5      218.88      224.23     40.76 o 
   1  14   5      455.68      501.80     51.98 o 
   2  14   5       29.60        2.65     25.73 o 
   3  14   5      355.30      485.82     75.08 o 
   4  14   5       10.50        9.40     27.08 o 
   5  14   5      144.24      157.38     64.12 o 
   6  14   5        3.01       54.62     40.99 o 
  -7  15   5        0.81       36.24     64.92 o 
  -6  15   5        9.26       27.13     61.39 o 
  -5  15   5       16.73       57.62     69.62 o 
  -4  15   5      226.32      258.59    112.73 o 
  -3  15   5       95.53       60.12     25.64 o 
  -2  15   5      350.38      299.02     33.57 o 
  -1  15   5       31.89       46.32     31.01 o 
   0  15   5      317.04      349.96     34.59 o 
   1  15   5      325.43      352.45     41.80 o 
   2  15   5      654.00      686.87     83.58 o 
   3  15   5       65.20       34.29     37.55 o 
   4  15   5        3.66       43.52     57.35 o 
   5  15   5        8.94       -6.38     55.99 o 
   6  15   5       70.81      144.28     67.15 o 
  -6  16   5      112.05       -2.44     43.69 o 
  -5  16   5       33.97       47.56     82.64 o 
  -4  16   5       13.77       -6.12     37.47 o 
  -3  16   5       16.20       39.69     33.16 o 
  -2  16   5      286.81      241.22     36.14 o 
  -1  16   5        1.67        5.63     17.88 o 
   0  16   5      465.34      408.56     61.75 o 
   1  16   5       12.08       16.13     22.21 o 
   2  16   5        5.64       19.28     27.70 o 
   3  16   5       37.20       43.48     38.32 o 
   4  16   5      135.38      156.40     52.31 o 
   5  16   5       28.69       73.60     99.13 o 
  -5  17   5       11.20      -11.17     51.11 o 
  -4  17   5       40.04       65.21     58.06 o 
  -3  17   5      186.91      204.48     54.13 o 
  -2  17   5        0.99      -18.98     53.67 o 
  -1  17   5       18.38        0.84     37.67 o 
   0  17   5       23.71       57.64     40.21 o 
   1  17   5       95.67       92.24     36.21 o 
   2  17   5       82.06       53.35     32.08 o 
   3  17   5       53.76       34.49     43.65 o 
   4  17   5        1.35      -74.20     49.47 o 
  -4  18   5        0.76       -2.81     51.09 o 
  -3  18   5        6.36     -111.56    112.63 o 
  -2  18   5        2.43       19.89     52.86 o 
  -1  18   5      113.51       92.76     47.88 o 
   0  18   5        1.65       52.56     35.65 o 
   1  18   5        5.03       21.99     21.91 o 
   2  18   5        0.16       38.90     32.29 o 
   3  18   5       83.48      143.57     73.14 o 
  -2  19   5       24.64       84.30    121.30 o 
  -1  19   5        1.37       78.10     76.89 o 
   0  19   5        7.78       38.67     55.61 o 
   1  19   5       17.23       13.05     41.24 o 
 -10   0   6        2.45       46.48     57.03 o 
  -8   0   6      560.97      469.81     80.51 o 
  -6   0   6     3137.92     3198.20    179.54 o 
  -4   0   6     6187.43     5968.27    231.81 o 
  -2   0   6    17542.13    17788.71    567.59 o 
   0   0   6    58175.85    60473.09   4245.87 o 
   2   0   6      987.35      802.26     89.65 o 
   4   0   6    21831.61    22394.22   1685.89 o 
   6   0   6       26.64      -16.33     93.04 o 
   8   0   6      728.25     1529.41    313.41 o 
 -10   1   6       23.05       10.39     33.43 o 
  -9   1   6      144.03      114.61     42.24 o 
  -8   1   6      508.38      607.85     92.05 o 
  -7   1   6      308.54      330.29     54.12 o 
  -6   1   6      207.04      202.45     40.88 o 
  -5   1   6      624.28      589.63     40.21 o 
  -4   1   6     7940.47     7340.80    190.05 o 
  -3   1   6    16366.56    16035.67    363.35 o 
  -2   1   6    10351.49     9788.73    200.67 o 
  -1   1   6      220.20      261.06     21.06 o 
   0   1   6    19480.63    17887.00    676.61 o 
   1   1   6    21868.04    20109.03    793.73 o 
   2   1   6    28832.67    26815.95   1153.52 o 
   3   1   6     6432.92     6011.61    250.33 o 
   4   1   6        0.16       42.69     35.15 o 
   5   1   6      933.29     1260.19    139.81 o 
   6   1   6     1378.47     1847.58    178.75 o 
   7   1   6     1558.91     2062.19    238.04 o 
   8   1   6      179.97        7.01     57.38 o 
   9   1   6        7.85       -5.15     55.75 o 
 -10   2   6        2.22       20.16     49.44 o 
  -9   2   6       31.22       68.56     50.40 o 
  -8   2   6       66.92       53.57     31.80 o 
  -7   2   6     1367.28     1429.01     93.33 o 
  -6   2   6      504.79      536.24     48.50 o 
  -5   2   6     4235.87     4267.26    131.46 o 
  -4   2   6       52.37       75.05     27.36 o 
  -3   2   6     7850.19     7645.68    179.89 o 
  -2   2   6     8881.34     9058.38    186.84 o 
  -1   2   6    34737.96    35322.90   1390.03 o 
   0   2   6     2758.27     2851.22    168.90 o 
   1   2   6     1439.75     1259.13     64.67 o 
   2   2   6      693.62      780.28     52.08 o 
   3   2   6    17596.89    16591.66    731.99 o 
   4   2   6        9.11      -22.81     32.47 o 
   5   2   6     4895.15     6440.35    364.85 o 
   6   2   6      166.41      149.25     66.57 o 
   7   2   6       50.93       90.38     86.41 o 
   8   2   6        6.19        3.93     41.68 o 
   9   2   6      215.13       15.23     62.41 o 
 -10   3   6        3.93        8.62     73.39 o 
  -9   3   6      213.03      132.63     46.32 o 
  -8   3   6      410.14      405.47     66.56 o 
  -7   3   6       96.20      103.26     30.68 o 
  -6   3   6        0.19      -12.08     16.16 o 
  -5   3   6     1389.23     1252.18     59.46 o 
  -4   3   6     4438.52     4258.79    110.65 o 
  -3   3   6    13322.46    13258.15    326.74 o 
  -2   3   6     7109.71     6771.08    126.40 o 
  -1   3   6      446.27      463.60     16.10 o 
   0   3   6      256.16      321.79     35.02 o 
   1   3   6    28338.95    25507.47   1065.84 o 
   2   3   6     1981.72     2015.72     93.82 o 
   3   3   6     4276.83     4387.79    242.47 o 
   4   3   6      175.37      160.77     55.01 o 
   5   3   6     2024.19     2236.70    192.41 o 
   6   3   6      527.37      685.81    120.23 o 
   7   3   6     1040.12     1662.62    160.39 o 
   8   3   6       51.73      -11.87     48.00 o 
   9   3   6        0.80      -10.27     51.74 o 
 -10   4   6       22.47       68.16     50.57 o 
  -9   4   6        6.71      -45.76     35.21 o 
  -8   4   6       24.02       23.14     28.35 o 
  -7   4   6       89.66       71.72     32.80 o 
  -6   4   6     1411.84     1679.50     94.22 o 
  -5   4   6       24.15        9.57     15.92 o 
  -4   4   6      767.03      690.23     26.66 o 
  -3   4   6       73.74       62.98     10.87 o 
  -2   4   6    32505.13    33151.68   1331.25 o 
  -1   4   6     8722.12     8847.89    251.51 o 
   0   4   6    21243.29    19879.13   1686.72 o 
   1   4   6      514.68      504.55     70.33 o 
   2   4   6     1817.48     1533.51     74.64 o 
   3   4   6     7751.85     7463.14    574.12 o 
   4   4   6    14284.60    14994.51   1070.18 o 
   5   4   6      961.36      991.15    103.89 o 
   6   4   6      153.08      275.22     66.56 o 
   7   4   6       25.51       86.32     95.49 o 
   8   4   6      301.59      196.03    142.88 o 
   9   4   6       24.03       43.10     83.99 o 
 -10   5   6       22.62       34.23     51.17 o 
  -9   5   6       32.10       23.32     29.57 o 
  -8   5   6      346.09      385.62     64.89 o 
  -7   5   6      326.19      300.35     49.24 o 
  -6   5   6      110.33       97.54     23.17 o 
  -5   5   6       94.14       69.60     14.56 o 
  -4   5   6     8744.13     8657.87    256.67 o 
  -3   5   6      882.89      985.84     70.22 o 
  -2   5   6     9071.42     8877.28    263.56 o 
  -1   5   6        8.87        8.54      9.30 o 
   0   5   6     6204.85     6215.69    396.06 o 
   1   5   6     5036.05     4568.32    136.87 o 
   2   5   6    18501.02    17550.94    645.97 o 
   3   5   6      213.84      224.25     37.40 o 
   4   5   6       28.72        1.96     25.38 o 
   5   5   6      691.58      807.53     90.50 o 
   6   5   6     2029.59     2436.69    209.97 o 
   7   5   6      283.10      375.15     90.82 o 
   8   5   6      155.29       46.57     60.95 o 
   9   5   6        7.91       32.22     55.92 o 
 -10   6   6       24.85       95.00     53.02 o 
  -9   6   6       15.04       65.27     31.52 o 
  -8   6   6       13.01       13.71     24.62 o 
  -7   6   6      605.79      678.40     63.22 o 
  -6   6   6      160.67      100.81     21.06 o 
  -5   6   6     2799.07     2935.49     99.29 o 
  -4   6   6        1.04        3.11      5.25 o 
  -3   6   6     2473.71     2367.98    122.20 o 
  -2   6   6     2191.50     1883.13    106.73 o 
  -1   6   6    12613.55    11953.85    357.81 o 
   0   6   6     1444.38     1563.32     80.88 o 
   1   6   6     3299.17     3204.71     99.89 o 
   2   6   6      525.19      539.19     46.61 o 
   3   6   6     9789.41     9265.35    431.50 o 
   4   6   6     1788.54     1895.26    113.12 o 
   5   6   6     3162.96     3434.32    339.64 o 
   6   6   6      311.38      293.58     79.10 o 
   7   6   6      149.42      176.24     57.89 o 
   8   6   6       39.41      -47.43     66.40 o 
   9   6   6       78.39      191.07     89.86 o 
 -10   7   6        0.00      -19.22     27.54 o 
  -9   7   6       67.22       59.92     38.75 o 
  -8   7   6       56.41       10.73     25.66 o 
  -7   7   6      177.90      177.28     37.96 o 
  -6   7   6        7.24       -5.51     15.91 o 
  -5   7   6      368.77      349.19     25.28 o 
  -4   7   6      201.82      186.58     39.70 o 
  -3   7   6     6416.50     6528.31    271.66 o 
  -2   7   6      281.79      299.91     42.05 o 
  -1   7   6      976.07     1094.99     49.86 o 
   0   7   6      514.74      504.12     50.79 o 
   1   7   6    18638.58    21538.48    901.73 o 
   2   7   6     1000.94      885.19     74.16 o 
   3   7   6     5326.45     5656.96    230.93 o 
   4   7   6      114.02       76.85     29.21 o 
   5   7   6      716.18      825.98     79.66 o 
   6   7   6       13.96       11.25     25.39 o 
   7   7   6      643.94      921.09    165.03 o 
   8   7   6        2.75      102.63     55.60 o 
   9   7   6       16.93       95.15     78.75 o 
 -10   8   6        3.78       37.90     72.80 o 
  -9   8   6        1.53       29.03     24.99 o 
  -8   8   6        2.00       23.19     27.99 o 
  -7   8   6      169.96      109.70     25.37 o 
  -6   8   6      993.68      995.96     88.46 o 
  -5   8   6      453.95      475.01     41.56 o 
  -4   8   6     1071.60     1246.37    119.82 o 
  -3   8   6      159.23      173.34     40.20 o 
  -2   8   6     4787.69     4973.27    274.94 o 
  -1   8   6     5771.54     5686.15    167.06 o 
   0   8   6     5367.43     5486.36    229.12 o 
   1   8   6     1666.50     1746.84     72.75 o 
   2   8   6       73.50      108.33     28.86 o 
   3   8   6     1814.94     1930.63    124.90 o 
   4   8   6     2931.34     3773.21    276.67 o 
   5   8   6      307.13      338.20     55.99 o 
   6   8   6      135.41      173.76     55.31 o 
   7   8   6       55.84       75.37     43.81 o 
   8   8   6       73.73      167.29     79.68 o 
  -9   9   6       11.55       57.04     51.57 o 
  -8   9   6      206.07      305.99     67.27 o 
  -7   9   6       11.57       51.87     51.02 o 
  -6   9   6       26.85       18.34     17.51 o 
  -5   9   6       12.84        5.59     26.30 o 
  -4   9   6     4285.14     4440.60    244.75 o 
  -3   9   6      112.60      124.71     39.81 o 
  -2   9   6     1461.92     1345.41    116.18 o 
  -1   9   6      588.64      591.07     29.65 o 
   0   9   6     2992.78     3116.08    113.30 o 
   1   9   6       48.92       76.94     37.85 o 
   2   9   6     8028.88     9008.11    465.67 o 
   3   9   6        0.68        3.96     17.67 o 
   4   9   6       11.67       16.00     38.20 o 
   5   9   6       27.34      -40.52     37.69 o 
   6   9   6     1016.11     1224.00    126.09 o 
   7   9   6        5.37      -39.04     57.14 o 
   8   9   6       24.94      104.29     68.80 o 
  -9  10   6       12.67       29.15     57.94 o 
  -8  10   6       46.96      126.48    100.15 o 
  -7  10   6       61.11       93.11     44.06 o 
  -6  10   6      544.21      337.10     69.28 o 
  -5  10   6      389.46      458.62     88.88 o 
  -4  10   6      217.64      203.67     70.82 o 
  -3  10   6      233.70      228.96     59.90 o 
  -2  10   6     1949.74     1564.21    129.65 o 
  -1  10   6     3432.80     3618.94    113.12 o 
   0  10   6     1351.90     1296.75     59.15 o 
   1  10   6      390.33      380.06     37.10 o 
   2  10   6      466.86      586.25     68.29 o 
   3  10   6     3019.26     3324.89    167.54 o 
   4  10   6     1493.87     1624.24    143.77 o 
   5  10   6      651.25      723.23     98.36 o 
   6  10   6       30.60      -13.58     36.67 o 
   7  10   6       33.44       15.44     60.60 o 
   8  10   6       53.37      115.83     85.37 o 
  -9  11   6       50.19      106.33     71.49 o 
  -8  11   6        0.27      -38.03    101.65 o 
  -7  11   6       80.36       64.44     52.87 o 
  -6  11   6        0.69      -17.69     44.19 o 
  -5  11   6      422.56      390.20     69.34 o 
  -4  11   6       14.20       17.72     39.04 o 
  -3  11   6     4379.28     4601.62    299.00 o 
  -2  11   6        0.11      -11.17     20.55 o 
  -1  11   6       21.27       15.04     14.38 o 
   0  11   6       13.52        8.83     14.66 o 
   1  11   6     3053.08     3273.22    155.30 o 
   2  11   6      503.40      627.39     84.08 o 
   3  11   6      623.63      529.67     82.01 o 
   4  11   6       68.65       71.47     37.35 o 
   5  11   6      314.36      448.08     77.83 o 
   6  11   6        0.17      -21.84     47.38 o 
   7  11   6      141.32       86.74     87.38 o 
  -8  12   6        1.44       17.01     52.40 o 
  -7  12   6       58.51       -2.53     45.43 o 
  -6  12   6      180.87      188.78     88.74 o 
  -5  12   6      175.36       73.38     50.37 o 
  -4  12   6       92.44       83.73     55.88 o 
  -3  12   6      138.49      119.63     53.53 o 
  -2  12   6      635.92      589.85     57.40 o 
  -1  12   6      803.48      763.44     57.27 o 
   0  12   6      712.81      709.74     45.11 o 
   1  12   6       24.82       25.89     21.66 o 
   2  12   6       15.16      -30.99     39.88 o 
   3  12   6      712.68      943.26    117.32 o 
   4  12   6      206.04      113.06     53.11 o 
   5  12   6      429.34      504.97     89.97 o 
   6  12   6        8.47      -31.92     69.71 o 
   7  12   6        8.10      -12.84     56.55 o 
  -8  13   6       37.87      -22.70     97.25 o 
  -7  13   6        0.40       53.02     78.26 o 
  -6  13   6        0.02      -48.56     73.49 o 
  -5  13   6       74.34       22.88     52.35 o 
  -4  13   6      530.76      359.72    159.57 o 
  -3  13   6      314.86      256.84     77.51 o 
  -2  13   6      736.49      686.46     77.42 o 
  -1  13   6       22.48       19.27     21.60 o 
   0  13   6      210.31      211.98     27.52 o 
   1  13   6        8.40        7.10     28.37 o 
   2  13   6     1656.98     1733.19    168.03 o 
   3  13   6       87.14       52.70     48.74 o 
   4  13   6        0.02        0.97     23.15 o 
   5  13   6       16.49       12.39     27.75 o 
   6  13   6      204.78      289.97    104.56 o 
  -7  14   6        0.25       18.78     66.83 o 
  -6  14   6       96.10      206.54    135.35 o 
  -5  14   6       86.45      162.48    124.43 o 
  -4  14   6       28.11       28.94     46.23 o 
  -3  14   6       32.78       18.15     18.63 o 
  -2  14   6      740.20      622.41    101.42 o 
  -1  14   6      104.41      105.93     33.57 o 
   0  14   6      795.80      731.87     65.04 o 
   1  14   6        3.34       -0.71     23.27 o 
   2  14   6      103.68      140.36     41.69 o 
   3  14   6       43.98       46.70     38.14 o 
   4  14   6      268.04      302.25     66.32 o 
   5  14   6       11.82       47.31     35.98 o 
   6  14   6        0.88       60.54     52.09 o 
  -6  15   6        2.43       44.44     71.16 o 
  -5  15   6       34.90       -6.31     53.64 o 
  -4  15   6       43.12      -40.20     47.83 o 
  -3  15   6      433.18      324.26    135.98 o 
  -2  15   6        7.71        4.99     16.32 o 
  -1  15   6       33.66       47.66     18.81 o 
   0  15   6       65.42       66.85     26.75 o 
   1  15   6      662.83      696.67     77.66 o 
   2  15   6       54.25       14.78     32.38 o 
   3  15   6      196.23      148.75     51.59 o 
   4  15   6        1.10      -29.74     32.86 o 
   5  15   6       33.92       68.74     56.95 o 
  -6  16   6       11.41      111.45     82.60 o 
  -5  16   6       30.72        0.75     63.90 o 
  -4  16   6        6.48      -14.49     47.40 o 
  -3  16   6       47.48       31.36     34.34 o 
  -2  16   6        1.69       18.30     15.83 o 
  -1  16   6      438.78      464.64     63.89 o 
   0  16   6       19.66       40.24     39.39 o 
   1  16   6       50.66       47.42     31.36 o 
   2  16   6       33.50       28.44     33.78 o 
   3  16   6      154.15      172.98     82.11 o 
   4  16   6       31.34      131.95     53.44 o 
   5  16   6       57.12      113.35     80.40 o 
  -5  17   6        7.66      131.25    140.40 o 
  -4  17   6      100.73       70.21     64.41 o 
  -3  17   6       15.53       52.23     85.96 o 
  -2  17   6      117.05      125.21     47.07 o 
  -1  17   6       16.56        6.13     37.08 o 
   0  17   6       32.15       25.84     27.25 o 
   1  17   6       64.36       34.15     26.22 o 
   2  17   6      110.64      114.29     49.13 o 
   3  17   6       46.89      139.42     65.44 o 
   4  17   6        0.01       67.17     57.71 o 
  -3  18   6        0.13        5.94    172.33 o 
  -2  18   6       95.73      136.11     95.54 o 
  -1  18   6        2.92       38.02    119.88 o 
   0  18   6       54.72       -2.33     70.13 o 
   1  18   6        0.25        8.61     23.72 o 
   2  18   6       61.37       57.93     46.03 o 
  -1  19   6        1.31      -25.17     89.91 o 
   0  19   6       10.01        6.45     40.77 o 
  -9   0   7       31.47       53.16     58.17 o 
  -7   0   7     2371.25     2529.32    212.50 o 
  -5   0   7     6478.34     6748.09    289.18 o 
  -3   0   7     4364.56     4446.90    132.38 o 
  -1   0   7    26595.82    27214.98   1477.52 o 
   1   0   7      835.07      830.17     80.78 o 
   3   0   7     9183.32     8298.45    734.40 o 
   5   0   7     1392.04     2171.23    261.56 o 
   7   0   7      542.22      765.02    203.40 o 
   9   0   7      206.84       -6.99     81.26 o 
 -10   1   7       11.76      108.50     56.29 o 
  -9   1   7      171.78      159.39     52.02 o 
  -8   1   7      447.62      497.44     64.02 o 
  -7   1   7      405.36      506.02     54.31 o 
  -6   1   7      321.79      330.90     37.28 o 
  -5   1   7      431.31      394.98     31.99 o 
  -4   1   7    10571.52    11178.94    327.93 o 
  -3   1   7     3407.46     3347.81     70.02 o 
  -2   1   7     6520.22     6638.93    143.94 o 
  -1   1   7      485.64      480.58     27.78 o 
   0   1   7     6366.10     5180.45    162.92 o 
   1   1   7    26272.11    25006.74   1024.44 o 
   2   1   7     7878.67     6872.16    261.20 o 
   3   1   7     5033.06     5372.14    237.91 o 
   4   1   7      110.98       92.32     45.63 o 
   5   1   7     1669.69     2074.66    200.98 o 
   6   1   7     2871.33     3491.63    319.92 o 
   7   1   7      941.40     1158.69    229.11 o 
   8   1   7       61.74       19.17     71.05 o 
   9   1   7        0.08      -10.96     57.49 o 
 -10   2   7       16.67        5.43     23.52 o 
  -9   2   7        1.30       10.77     25.28 o 
  -8   2   7      152.14       93.53     32.82 o 
  -7   2   7      107.40      119.08     32.16 o 
  -6   2   7     3150.14     3290.32    138.37 o 
  -5   2   7       61.88       55.70     18.68 o 
  -4   2   7     1271.05     1208.95     53.44 o 
  -3   2   7       82.88       82.20     12.84 o 
  -2   2   7     7498.59     7533.15    161.84 o 
  -1   2   7      753.51      888.16     33.89 o 
   0   2   7    22067.68    22528.34    989.32 o 
   1   2   7     3835.67     3612.67    130.64 o 
   2   2   7     1525.22     1356.82     79.11 o 
   3   2   7       23.84       17.24     23.31 o 
   4   2   7    13376.45    14096.52    711.64 o 
   5   2   7       58.05       58.65     48.80 o 
   6   2   7       10.26       71.71     69.05 o 
   7   2   7       57.12       24.34     56.71 o 
   8   2   7      323.20        8.81     51.16 o 
   9   2   7        3.23        3.60     49.07 o 
 -10   3   7       19.96      110.33     47.39 o 
  -9   3   7       19.68       19.54     33.65 o 
  -8   3   7      498.05      486.99     86.12 o 
  -7   3   7        4.85       21.70     23.62 o 
  -6   3   7       85.72       63.66     24.96 o 
  -5   3   7      417.70      372.14     32.77 o 
  -4   3   7     5350.06     4847.60    129.12 o 
  -3   3   7     8717.62     8878.21    196.24 o 
  -2   3   7     3000.21     3028.72     72.61 o 
  -1   3   7     3045.27     3518.79     99.51 o 
   0   3   7    10720.26    10323.94    570.67 o 
   1   3   7     9850.28     8145.99    339.89 o 
   2   3   7     6292.72     5642.93    205.95 o 
   3   3   7     2209.77     2190.62    120.93 o 
   4   3   7      406.64      355.74     61.89 o 
   5   3   7      587.18      836.38    141.18 o 
   6   3   7     2485.02     3236.51    295.59 o 
   7   3   7      458.03      527.03    103.62 o 
   8   3   7       56.93       -9.22     47.55 o 
   9   3   7        1.71      -27.11     69.53 o 
 -10   4   7       18.85       -7.61     65.66 o 
  -9   4   7       17.38       42.47     34.28 o 
  -8   4   7       16.12       19.04     25.27 o 
  -7   4   7     1239.50     1385.93     82.54 o 
  -6   4   7      745.33      744.62     61.93 o 
  -5   4   7     1906.99     2050.97     81.43 o 
  -4   4   7       71.01       76.23     15.11 o 
  -3   4   7    11718.41    11947.03    307.40 o 
  -2   4   7     1559.53     1649.79     49.30 o 
  -1   4   7    30234.60    29967.34   2990.08 o 
   0   4   7       46.45       47.39     20.03 o 
   1   4   7      184.11      175.76     39.99 o 
   2   4   7     2637.21     2252.62    107.91 o 
   3   4   7    13099.81    12536.66    745.11 o 
   4   4   7     2108.52     2359.00    180.67 o 
   5   4   7     4515.85     5918.88    553.12 o 
   6   4   7      115.55      122.71     49.56 o 
   7   4   7       56.62       95.69     73.85 o 
   8   4   7       20.27        4.29     43.04 o 
   9   4   7       66.04       76.13     92.64 o 
 -10   5   7       10.07      -32.47     27.86 o 
  -9   5   7       64.18       60.24     37.99 o 
  -8   5   7       98.29      135.01     43.04 o 
  -7   5   7        6.34       28.44     24.06 o 
  -6   5   7        1.89       -3.52     17.52 o 
  -5   5   7     3378.51     3338.37    111.77 o 
  -4   5   7     1689.40     1634.86     41.69 o 
  -3   5   7     7362.67     7076.69    223.12 o 
  -2   5   7       79.62      110.88     25.83 o 
  -1   5   7     1134.03     1064.06     42.37 o 
   0   5   7     9940.29     9926.89    567.00 o 
   1   5   7    17517.14    18700.99    730.91 o 
   2   5   7      550.65      437.76     41.23 o 
   3   5   7     1771.08     1876.63     92.13 o 
   4   5   7        0.59      -39.86     27.71 o 
   5   5   7     2500.42     3040.01    209.76 o 
   6   5   7      366.82      374.82     80.40 o 
   7   5   7      916.25     1481.44    187.83 o 
   8   5   7       17.70       39.71     78.64 o 
   9   5   7        1.54      -20.87     64.39 o 
 -10   6   7       15.63       19.95     23.66 o 
  -9   6   7        4.28        6.63     18.94 o 
  -8   6   7       88.76       58.05     32.11 o 
  -7   6   7       29.77        5.47     21.71 o 
  -6   6   7     1577.02     1724.15     74.69 o 
  -5   6   7       77.63       40.18     12.67 o 
  -4   6   7      543.13      574.73     40.62 o 
  -3   6   7       27.56       36.54     17.10 o 
  -2   6   7     7799.14     8119.01    243.16 o 
  -1   6   7     4180.77     4158.67    127.03 o 
   0   6   7    17132.44    17930.86   1272.08 o 
   1   6   7       68.88       67.36     20.03 o 
   2   6   7      815.99      677.69     55.17 o 
   3   6   7     3631.79     3440.73    162.99 o 
   4   6   7     6171.96     6803.79    395.57 o 
   5   6   7     2080.59     2542.33    294.90 o 
   6   6   7        6.06       -0.02     34.31 o 
   7   6   7       25.57       16.02     50.20 o 
   8   6   7      160.50      438.29    129.91 o 
   9   6   7       19.46       -6.07     58.00 o 
 -10   7   7        1.46      -41.86     67.54 o 
  -9   7   7        0.82        5.07     19.00 o 
  -8   7   7      134.07      166.66     45.98 o 
  -7   7   7        7.59        5.48     16.37 o 
  -6   7   7       36.40       24.00     15.15 o 
  -5   7   7      222.48      132.71     30.51 o 
  -4   7   7     3502.15     3580.53    183.22 o 
  -3   7   7      377.72      500.07     65.75 o 
  -2   7   7     1177.60     1183.98     47.60 o 
  -1   7   7       84.51      112.85     17.24 o 
   0   7   7    11132.82    12432.92    517.05 o 
   1   7   7     2248.73     2228.27     95.15 o 
   2   7   7    10666.62    11478.40    549.07 o 
   3   7   7      304.14      354.52     51.77 o 
   4   7   7       16.12        0.38     19.01 o 
   5   7   7       11.39       31.58     36.89 o 
   6   7   7     1861.70     2487.79    263.46 o 
   7   7   7      126.59      168.06     55.50 o 
   8   7   7       82.05      108.62     66.32 o 
 -10   8   7       12.60       -3.82    283.01 o 
  -9   8   7       14.76       31.67     37.03 o 
  -8   8   7       52.04       17.06     15.48 o 
  -7   8   7      111.72       99.95     26.90 o 
  -6   8   7      566.53      444.27     37.71 o 
  -5   8   7     1664.53     2074.08    163.63 o 
  -4   8   7       43.98       27.02     29.49 o 
  -3   8   7      560.34      683.38     99.43 o 
  -2   8   7     5352.06     5828.51    333.04 o 
  -1   8   7    11092.16    10462.63    526.66 o 
   0   8   7     2129.55     2457.99    390.10 o 
   1   8   7      961.81     1060.90     61.18 o 
   2   8   7      308.56      368.61     54.69 o 
   3   8   7     1860.77     1911.73    117.48 o 
   4   8   7      746.97      901.46     88.22 o 
   5   8   7     1265.88     1440.07    119.65 o 
   6   8   7       36.50        6.27     42.39 o 
   7   8   7       51.08       41.71     49.81 o 
   8   8   7       67.16      103.98     74.49 o 
  -9   9   7      121.00      108.07     84.20 o 
  -8   9   7        4.55       15.78     38.90 o 
  -7   9   7       40.67       40.00     21.50 o 
  -6   9   7       12.82       27.41     43.86 o 
  -5   9   7      791.91      717.91     95.66 o 
  -4   9   7       34.13       13.25     33.22 o 
  -3   9   7     2901.51     3003.07    226.26 o 
  -2   9   7      337.52      349.80     32.31 o 
  -1   9   7      525.88      530.82     30.84 o 
   0   9   7      132.16      155.51     31.55 o 
   1   9   7     9770.61    10923.20    540.20 o 
   2   9   7       34.34       39.66     31.15 o 
   3   9   7     1568.09     1701.46    116.63 o 
   4   9   7       79.84       95.24     43.20 o 
   5   9   7      684.48      843.63    109.95 o 
   6   9   7        7.38       14.97     30.89 o 
   7   9   7      166.61      240.90     91.88 o 
   8   9   7        0.05       32.46     74.53 o 
  -9  10   7        1.11     -121.34     87.61 o 
  -8  10   7       10.17       10.20     36.88 o 
  -7  10   7      180.61      204.50     77.23 o 
  -6  10   7      452.04      457.27    104.36 o 
  -5  10   7      134.80      159.34     52.92 o 
  -4  10   7      152.98      181.25     54.39 o 
  -3  10   7      267.88      295.56     69.05 o 
  -2  10   7     2517.53     2590.72    127.95 o 
  -1  10   7     3197.56     3201.66    101.10 o 
   0  10   7     1525.18     1522.23    147.43 o 
   1  10   7       37.66       24.25     19.16 o 
   2  10   7      949.49     1022.08     63.85 o 
   3  10   7      657.30      746.73     68.66 o 
   4  10   7     1240.67     1345.61    138.84 o 
   5  10   7      404.19      413.76     78.78 o 
   6  10   7       40.77       47.51     56.39 o 
   7  10   7       67.13       19.45     65.53 o 
  -9  11   7        0.35       22.17     69.16 o 
  -8  11   7       55.98       32.51     51.11 o 
  -7  11   7        0.18        6.54     38.81 o 
  -6  11   7        3.34       23.43     65.18 o 
  -5  11   7       77.71       42.87     58.30 o 
  -4  11   7     2285.96     2607.81    213.12 o 
  -3  11   7      123.58       21.82     49.53 o 
  -2  11   7     1542.03     1547.15     84.13 o 
  -1  11   7        7.88       -2.37     10.53 o 
   0  11   7     1037.45     1073.91     63.91 o 
   1  11   7       40.84       73.40     26.60 o 
   2  11   7      939.57      960.16     86.96 o 
   3  11   7      133.34      151.83     44.19 o 
   4  11   7        4.87       27.47     31.93 o 
   5  11   7        0.06       33.36     38.85 o 
   6  11   7      433.53      216.27    141.95 o 
   7  11   7        0.38      -21.03     54.16 o 
  -8  12   7       15.48       67.79     49.78 o 
  -7  12   7       17.24       83.45     63.59 o 
  -6  12   7      138.55      113.55     56.99 o 
  -5  12   7       97.54      104.33     61.38 o 
  -4  12   7       34.79       32.64     46.10 o 
  -3  12   7       30.74        2.27     47.16 o 
  -2  12   7      861.68      895.55     69.37 o 
  -1  12   7      660.24      548.29     57.86 o 
   0  12   7      739.49      843.89     57.46 o 
   1  12   7      185.07      178.34     41.02 o 
   2  12   7      395.05      504.92     72.23 o 
   3  12   7      623.35      576.43     70.78 o 
   4  12   7      918.13     1020.06    108.84 o 
   5  12   7      103.35      128.77     50.09 o 
   6  12   7       17.46       17.22     57.37 o 
   7  12   7       12.68       67.53     65.95 o 
  -8  13   7        0.74       88.26     66.76 o 
  -7  13   7       13.32        1.56     44.19 o 
  -6  13   7       24.38       -0.07     48.28 o 
  -5  13   7      177.82      208.30    114.71 o 
  -4  13   7      135.22       30.86     40.82 o 
  -3  13   7     1311.10     1473.10    160.83 o 
  -2  13   7       54.83       49.02     13.56 o 
  -1  13   7        1.35       11.87     11.64 o 
   0  13   7       34.68       21.97     22.26 o 
   1  13   7     2064.64     2293.67    144.84 o 
   2  13   7       68.14       85.31     38.24 o 
   3  13   7      267.97      286.65     61.72 o 
   4  13   7        1.21       28.27     32.13 o 
   5  13   7      193.83      245.97     72.79 o 
   6  13   7       27.15      -11.57     57.96 o 
  -7  14   7       62.26       46.83     80.50 o 
  -6  14   7       60.49       25.03     64.19 o 
  -5  14   7      100.12       84.77     69.30 o 
  -4  14   7       82.09       22.15     47.57 o 
  -3  14   7      131.51       80.96     39.56 o 
  -2  14   7       28.24       17.31     17.49 o 
  -1  14   7     1110.78     1157.44    137.59 o 
   0  14   7      132.86      142.56     26.07 o 
   1  14   7        1.16      -22.13     26.92 o 
   2  14   7        3.18       35.16     39.80 o 
   3  14   7      157.84      221.94     64.97 o 
   4  14   7       31.56        9.68     27.41 o 
   5  14   7      115.74      105.72     43.48 o 
   6  14   7        4.30       26.14     58.99 o 
  -6  15   7        0.47      -44.37    110.47 o 
  -5  15   7       28.81       58.33     62.61 o 
  -4  15   7      185.30      111.26     93.75 o 
  -3  15   7        3.07       -4.89     15.39 o 
  -2  15   7       55.75       23.26     15.69 o 
  -1  15   7       76.19       61.39     28.06 o 
   0  15   7      295.99      267.65     39.34 o 
   1  15   7       49.74       20.63     19.31 o 
   2  15   7      566.23      529.03     93.32 o 
   3  15   7        5.67       11.08     43.26 o 
   4  15   7        0.43       35.74     42.03 o 
   5  15   7       35.78      -11.33     50.51 o 
  -6  16   7       25.64       72.91     82.63 o 
  -5  16   7        2.40       73.73     63.08 o 
  -4  16   7        4.67      -28.33     55.74 o 
  -3  16   7        0.07      -16.62     44.86 o 
  -2  16   7      231.58      111.49     48.51 o 
  -1  16   7        9.09       -7.94     23.86 o 
   0  16   7      226.37      152.86     29.17 o 
   1  16   7        1.80        9.08     22.58 o 
   2  16   7       63.52      157.45     54.61 o 
   3  16   7       40.62       56.90     49.10 o 
   4  16   7       95.44       75.95     64.14 o 
  -5  17   7       16.67       20.63     59.75 o 
  -4  17   7       10.60       65.58     64.11 o 
  -3  17   7       77.29      153.59    181.71 o 
  -2  17   7        0.19       46.70     61.64 o 
  -1  17   7        0.13       63.99     80.45 o 
   0  17   7      109.17       75.00     36.15 o 
   1  17   7       98.11      151.99     60.61 o 
   2  17   7       89.20       96.09     53.92 o 
   3  17   7       19.17       36.68     55.57 o 
  -3  18   7       14.23       31.25    141.06 o 
  -2  18   7        0.09      -34.51     85.19 o 
  -1  18   7      129.37      200.38    122.06 o 
   0  18   7        2.28       50.89     53.45 o 
   1  18   7        0.19       34.68     34.42 o 
   2  18   7        1.61       10.73     25.00 o 
 -10   0   8       12.43       68.06     82.10 o 
  -8   0   8        7.70       12.39     37.12 o 
  -6   0   8     2822.51     2914.10    171.18 o 
  -4   0   8       24.22       32.19     16.16 o 
  -2   0   8    10483.81    10104.63    467.24 o 
   0   0   8    18613.28    18101.14    997.30 o 
   2   0   8     1748.45     1533.84    144.10 o 
   4   0   8     8926.52    10600.46    739.76 o 
   6   0   8       72.03      -24.46     81.65 o 
   8   0   8      698.38     1095.18    853.69 o 
 -10   1   8       43.25       84.58     45.73 o 
  -9   1   8       17.26       -9.18     25.94 o 
  -8   1   8      346.61      355.02     53.03 o 
  -7   1   8       75.39       76.40     29.42 o 
  -6   1   8       55.94       24.17     20.57 o 
  -5   1   8     1696.59     1641.94     67.53 o 
  -4   1   8     7383.09     7238.66    192.56 o 
  -3   1   8    11434.30    11198.95    249.36 o 
  -2   1   8      404.31      349.78     24.25 o 
  -1   1   8      166.35      191.45     23.20 o 
   0   1   8    22459.70    21717.76    931.55 o 
   1   1   8    17141.64    16298.42    603.49 o 
   2   1   8     8862.22     8258.02    368.30 o 
   3   1   8     3484.90     3329.20    224.65 o 
   4   1   8       72.54      113.26     50.53 o 
   5   1   8     1080.96     1369.13    179.40 o 
   6   1   8     2705.60     3939.02    381.48 o 
   7   1   8      710.68      580.62    266.67 o 
   8   1   8       78.94       11.81     69.30 o 
   9   1   8        6.93       -9.35     62.94 o 
 -10   2   8        1.24      -17.08     31.71 o 
  -9   2   8        0.25      -49.24     32.83 o 
  -8   2   8        0.35        2.56     22.25 o 
  -7   2   8     1373.54     1448.92    101.37 o 
  -6   2   8      166.25      185.65     30.32 o 
  -5   2   8     3558.07     3783.47    127.99 o 
  -4   2   8        8.75        4.68     10.15 o 
  -3   2   8    12792.18    12284.43    287.95 o 
  -2   2   8     2051.57     2040.28     53.07 o 
  -1   2   8    28533.05    30049.38   1298.99 o 
   0   2   8       16.51       20.20     14.74 o 
   1   2   8       78.20       74.32     21.51 o 
   2   2   8      413.47      454.55     56.04 o 
   3   2   8    10889.91    10773.02    588.01 o 
   4   2   8       76.81      112.80     76.83 o 
   5   2   8     1467.43     2626.71    267.86 o 
   6   2   8       17.89       20.31     45.66 o 
   7   2   8      247.33      158.90     89.04 o 
   8   2   8       11.23       -4.08     41.76 o 
   9   2   8      163.40       12.67     58.96 o 
 -10   3   8       28.41       83.27     36.88 o 
  -9   3   8      107.90      111.65     35.79 o 
  -8   3   8      224.84      213.31     43.30 o 
  -7   3   8      270.82      286.30     43.87 o 
  -6   3   8      197.70      172.65     25.60 o 
  -5   3   8     3584.97     3235.19    110.13 o 
  -4   3   8     5497.82     5770.69    143.76 o 
  -3   3   8     8879.33     7827.06    212.93 o 
  -2   3   8     5063.01     4936.62    110.23 o 
  -1   3   8     1350.71     1501.63     49.77 o 
   0   3   8     7375.89     6877.03    383.28 o 
   1   3   8    13557.73    12542.19    636.20 o 
   2   3   8     2875.53     2594.97    153.09 o 
   3   3   8     2527.83     2984.41    174.48 o 
   4   3   8       31.97       22.23     37.13 o 
   5   3   8     1268.78     1637.86    154.35 o 
   6   3   8      530.93      533.03    126.10 o 
   7   3   8      718.72      508.64    195.17 o 
   8   3   8        7.98       -6.16     52.50 o 
   9   3   8       23.33       13.71     60.82 o 
 -10   4   8        3.86       20.68     27.23 o 
  -9   4   8        0.04       30.99     28.64 o 
  -8   4   8       99.17      102.65     36.89 o 
  -7   4   8        7.89       20.94     32.63 o 
  -6   4   8     2576.58     2719.37    102.24 o 
  -5   4   8       47.32        9.33     15.63 o 
  -4   4   8       18.12       28.28     12.20 o 
  -3   4   8       68.89       74.91      9.86 o 
  -2   4   8     6988.94     6484.50    151.86 o 
  -1   4   8     1420.63     1267.23     82.84 o 
   0   4   8    10193.48     9482.11    704.68 o 
   1   4   8      269.43      217.45     36.40 o 
   2   4   8     5463.15     5122.01    238.60 o 
   3   4   8     1973.72     1867.75    149.43 o 
   4   4   8    10053.49    12018.48    741.63 o 
   5   4   8     1270.95     1331.54    144.61 o 
   6   4   8      193.53      214.03     75.13 o 
   7   4   8       37.75       14.24     39.70 o 
   8   4   8      257.92      247.44    127.42 o 
   9   4   8       14.32        3.83     55.14 o 
 -10   5   8       20.51      106.65     46.76 o 
  -9   5   8        4.82      -23.73     24.20 o 
  -8   5   8      168.40      143.40     33.14 o 
  -7   5   8        1.67        9.55     17.41 o 
  -6   5   8       86.95       37.97     20.66 o 
  -5   5   8      121.31      151.46     19.79 o 
  -4   5   8     6716.51     6016.01    245.08 o 
  -3   5   8      604.38      603.55     32.63 o 
  -2   5   8     2741.33     2394.97     71.84 o 
  -1   5   8        0.91       16.92     21.71 o 
   0   5   8    10803.72    11060.39    429.85 o 
   1   5   8     3556.77     3259.06    157.54 o 
   2   5   8     6206.22     5937.31    219.67 o 
   3   5   8     1594.42     1390.98     82.91 o 
   4   5   8      167.14      178.29     40.72 o 
   5   5   8      135.08      139.84     52.98 o 
   6   5   8     1922.84     2686.92    224.36 o 
   7   5   8      152.39      164.65     74.80 o 
   8   5   8       37.55        1.64     45.64 o 
 -10   6   8        2.83       -9.60     56.85 o 
  -9   6   8        2.09       38.78     39.73 o 
  -8   6   8        4.93       41.30     24.27 o 
  -7   6   8      332.33      282.45     38.66 o 
  -6   6   8     1185.69     1061.25     51.80 o 
  -5   6   8      910.36      874.26     59.28 o 
  -4   6   8       57.76       74.98     28.72 o 
  -3   6   8     1057.13     1103.67     61.82 o 
  -2   6   8     6897.25     7351.89    396.64 o 
  -1   6   8    16718.08    17384.02    958.37 o 
   0   6   8      535.04      568.23     52.80 o 
   1   6   8      353.93      336.41     33.60 o 
   2   6   8     1467.78     1356.73     91.15 o 
   3   6   8     5223.46     4879.57    213.58 o 
   4   6   8     1578.08     1681.63    102.79 o 
   5   6   8      214.48      320.02     73.47 o 
   6   6   8       81.91      129.20     56.46 o 
   7   6   8      145.29      130.41     76.08 o 
   8   6   8       72.64       97.44     77.97 o 
 -10   7   8        0.21       63.79     69.81 o 
  -9   7   8      106.11      125.29     44.34 o 
  -8   7   8       10.42      -10.53     31.32 o 
  -7   7   8       80.63       64.96     20.84 o 
  -6   7   8        0.82        3.63     10.62 o 
  -5   7   8     2517.80     2657.33    134.01 o 
  -4   7   8       62.21      115.69     28.31 o 
  -3   7   8     3746.65     3761.15    143.41 o 
  -2   7   8       35.42       14.96     26.61 o 
  -1   7   8     1378.61     1367.82     81.42 o 
   0   7   8     2117.66     2229.88    123.14 o 
   1   7   8    15725.74    17791.28    687.94 o 
   2   7   8      110.55      102.62     25.84 o 
   3   7   8      910.41     1032.91     79.70 o 
   4   7   8      269.96      308.17     52.69 o 
   5   7   8     1275.47     1736.85    125.37 o 
   6   7   8      232.36      163.66     78.07 o 
   7   7   8      535.89      419.51    174.60 o 
   8   7   8        1.34      -26.92     44.27 o 
  -9   8   8       11.28       38.42     56.65 o 
  -8   8   8        2.10      -18.29     23.18 o 
  -7   8   8      241.15      155.70     46.58 o 
  -6   8   8      841.72     1159.68    111.03 o 
  -5   8   8      110.98       70.73     25.22 o 
  -4   8   8        1.91       14.61     18.51 o 
  -3   8   8      700.99      678.62     46.92 o 
  -2   8   8     2832.49     3198.24    227.01 o 
  -1   8   8     3749.76     3665.26    132.64 o 
   0   8   8     2528.74     2798.07    247.87 o 
   1   8   8      199.91      249.25     35.96 o 
   2   8   8     1613.06     1874.52     93.14 o 
   3   8   8      938.30      989.40     95.17 o 
   4   8   8     2888.39     3367.77    229.63 o 
   5   8   8      665.29      708.24     86.06 o 
   6   8   8        0.27      -43.40     57.04 o 
   7   8   8       75.58       75.52     65.71 o 
   8   8   8      166.91      297.91    103.78 o 
  -9   9   8        4.62      -16.23     45.45 o 
  -8   9   8       62.62       88.21     49.99 o 
  -7   9   8        1.14      -40.26     44.12 o 
  -6   9   8        2.77       -4.30     24.39 o 
  -5   9   8       91.24       20.02     20.18 o 
  -4   9   8     1400.87     1413.07    133.15 o 
  -3   9   8      113.75      124.24     50.49 o 
  -2   9   8     1464.99     1327.38    141.31 o 
  -1   9   8      144.41      149.75     26.47 o 
   0   9   8     4798.95     5194.82    406.85 o 
   1   9   8      100.77       76.07     27.72 o 
   2   9   8     2874.32     3168.67    135.54 o 
   3   9   8        0.12       -5.45     18.23 o 
   4   9   8      166.65      177.20     49.45 o 
   5   9   8       45.07       38.43     62.07 o 
   6   9   8      468.90      733.58    160.50 o 
   7   9   8        6.16        3.28     35.44 o 
   8   9   8       44.53       -9.84     75.23 o 
  -9  10   8        0.17      107.61     58.65 o 
  -8  10   8       25.08      -23.23     68.71 o 
  -7  10   8       60.28       67.10     37.75 o 
  -6  10   8      108.82       47.23     29.72 o 
  -5  10   8       77.32       71.39     68.37 o 
  -4  10   8      243.80      228.73     70.54 o 
  -3  10   8      272.01      360.35     79.12 o 
  -2  10   8     2021.54     1875.14    234.21 o 
  -1  10   8     1913.50     1859.27    116.55 o 
   0  10   8      626.33      630.13     84.84 o 
   1  10   8        7.64      -10.77     20.01 o 
   2  10   8     1264.11     1491.91     93.19 o 
   3  10   8     2342.22     2264.28    154.85 o 
   4  10   8      502.28      553.38     97.68 o 
   5  10   8      473.39      494.00    122.70 o 
   6  10   8        2.13      -81.01     82.64 o 
   7  10   8        9.09       15.96     45.57 o 
  -8  11   8        0.31       71.30     58.70 o 
  -7  11   8       35.22       42.72     48.93 o 
  -6  11   8       66.00       47.46     45.58 o 
  -5  11   8      720.12      852.17    136.91 o 
  -4  11   8      101.75       62.70     45.14 o 
  -3  11   8     1309.88     1398.63    145.83 o 
  -2  11   8        6.42       -2.44      8.11 o 
  -1  11   8        4.94       -9.54     15.94 o 
   0  11   8       23.42       23.56     29.15 o 
   1  11   8     1729.65     1980.78    159.36 o 
   2  11   8      148.99      158.40     53.17 o 
   3  11   8      194.70      163.77     40.31 o 
   4  11   8        2.98      -42.61     50.88 o 
   5  11   8      339.75      491.83     80.66 o 
   6  11   8       19.67       43.65     64.80 o 
   7  11   8       87.69       48.47     60.79 o 
  -8  12   8        2.89       27.22     36.98 o 
  -7  12   8       45.11       32.92     59.28 o 
  -6  12   8       94.15       89.68     80.91 o 
  -5  12   8       72.40       64.58     65.70 o 
  -4  12   8       36.98       62.86     46.87 o 
  -3  12   8      250.53      277.63     34.60 o 
  -2  12   8      445.62      499.01     79.98 o 
  -1  12   8     1950.42     1717.48    196.98 o 
   0  12   8      470.76      449.50     76.16 o 
   1  12   8       75.24       75.29     39.28 o 
   2  12   8      351.82      359.71     68.09 o 
   3  12   8      944.13     1005.96    106.54 o 
   4  12   8      316.88      316.51     64.89 o 
   5  12   8      200.39      172.02     55.69 o 
   6  12   8        0.69       -2.77     47.17 o 
  -8  13   8       33.42       79.51     45.90 o 
  -7  13   8        0.83       -2.39     36.72 o 
  -6  13   8        0.54       46.48     53.40 o 
  -5  13   8       43.46      -16.92     66.04 o 
  -4  13   8      616.43      676.47    234.87 o 
  -3  13   8        7.26        2.23     16.20 o 
  -2  13   8      400.42      307.86     57.18 o 
  -1  13   8        4.55        7.74     15.18 o 
   0  13   8      987.68      972.89    127.85 o 
   1  13   8      135.91       88.17     45.29 o 
   2  13   8     1340.37     1472.69    136.86 o 
   3  13   8        9.66       21.40     41.74 o 
   4  13   8        9.91       55.39     32.32 o 
   5  13   8       16.58       18.00     38.29 o 
   6  13   8      181.59      236.62     85.17 o 
  -7  14   8        7.35      105.32     53.36 o 
  -6  14   8       68.42       60.88     77.24 o 
  -5  14   8       63.59       61.30     64.28 o 
  -4  14   8        3.41        4.61     40.66 o 
  -3  14   8        6.83       17.30     28.69 o 
  -2  14   8      351.33      285.25     85.53 o 
  -1  14   8      285.77      184.04     44.63 o 
   0  14   8      264.63      189.31     46.39 o 
   1  14   8      116.77      110.24     50.75 o 
   2  14   8      110.52      157.16     64.46 o 
   3  14   8       40.14       46.35     54.83 o 
   4  14   8      209.84      206.65     47.99 o 
   5  14   8        4.59      -39.09     40.68 o 
  -6  15   8       13.11       20.42    111.53 o 
  -5  15   8       83.21      179.74    117.39 o 
  -4  15   8       11.03      -42.04     30.97 o 
  -3  15   8      252.75      136.47     65.45 o 
  -2  15   8       18.32       24.69     19.74 o 
  -1  15   8       20.75       -0.96     22.16 o 
   0  15   8      157.94      150.41     41.84 o 
   1  15   8      623.99      692.01    103.61 o 
   2  15   8       83.44       48.80     32.74 o 
   3  15   8       92.72      101.37     48.35 o 
   4  15   8        3.63       15.21     46.55 o 
   5  15   8       37.30       26.02     39.22 o 
  -5  16   8       25.65      -16.86     57.32 o 
  -4  16   8        2.95       -2.19     46.61 o 
  -3  16   8       44.55      131.75    155.40 o 
  -2  16   8        7.78      -16.68     51.97 o 
  -1  16   8      283.41      104.94     87.98 o 
   0  16   8        1.97       17.09     25.63 o 
   1  16   8        4.05       32.70     37.97 o 
   2  16   8       11.45       37.21     40.36 o 
   3  16   8       94.98      122.81     47.59 o 
   4  16   8       17.64      -11.28     48.44 o 
  -4  17   8       64.11       19.00     94.04 o 
  -3  17   8        9.38      102.24    179.35 o 
  -2  17   8       56.91       56.79     75.75 o 
  -1  17   8       10.70       -7.41     61.60 o 
   0  17   8       19.94       -7.79     32.33 o 
   1  17   8      120.40      107.54     55.36 o 
   2  17   8       72.21       61.28     37.45 o 
   3  17   8        4.79      -29.96     43.45 o 
  -3  18   8        0.23        7.83    148.91 o 
  -2  18   8       74.19       95.09    128.67 o 
  -1  18   8        2.63      155.90     92.59 o 
   0  18   8       39.20       22.40     54.64 o 
   1  18   8        2.42       19.40     37.16 o 
  -9   0   9        1.88      -42.10     40.89 o 
  -7   0   9     1273.98     1340.12    122.98 o 
  -5   0   9     2488.64     2398.00    139.44 o 
  -3   0   9     7846.19     8141.16    351.69 o 
  -1   0   9    33351.70    35333.39   2084.07 o 
   1   0   9        0.60       70.12     40.23 o 
   3   0   9    10887.87    10298.89   1327.56 o 
   5   0   9       73.62      291.37    111.17 o 
   7   0   9      101.38       -3.95     65.79 o 
   9   0   9      118.43       35.95    195.24 o 
 -10   1   9        7.54       28.95     42.59 o 
  -9   1   9       17.87       62.19     37.96 o 
  -8   1   9      133.42      159.51     48.00 o 
  -7   1   9       24.40        6.71     20.54 o 
  -6   1   9      168.62      152.01     30.35 o 
  -5   1   9     1787.50     1776.04     80.00 o 
  -4   1   9     5801.51     6248.45    153.35 o 
  -3   1   9     8281.98     8711.65    211.12 o 
  -2   1   9      504.96      498.09     24.91 o 
  -1   1   9     5076.36     5320.15    201.25 o 
   0   1   9    15990.22    14057.25    569.55 o 
   1   1   9    27362.10    25885.16   1132.33 o 
   2   1   9     4887.84     5027.54    296.43 o 
   3   1   9     1404.76     1523.10    132.52 o 
   4   1   9      119.90       92.35     49.23 o 
   5   1   9     1838.48     2403.88    246.13 o 
   6   1   9     1021.65     1375.48    211.02 o 
   7   1   9      688.31      834.65    374.70 o 
   8   1   9       15.03       10.56     58.19 o 
   9   1   9       19.63        5.85     54.10 o 
 -10   2   9        6.71       32.41     48.85 o 
  -9   2   9        9.99       41.46     30.94 o 
  -8   2   9      101.01      110.10     34.36 o 
  -7   2   9       11.84       19.96     20.52 o 
  -6   2   9     1622.68     1771.69     99.63 o 
  -5   2   9       12.05       -1.43     12.37 o 
  -4   2   9       64.40       79.70     17.32 o 
  -3   2   9      543.51      505.05     29.85 o 
  -2   2   9    17508.66    18369.55    591.74 o 
  -1   2   9      155.41      211.09     45.49 o 
   0   2   9    12854.28    12112.90    823.58 o 
   1   2   9      266.05      275.80     45.51 o 
   2   2   9     7346.01     7018.33    350.79 o 
   3   2   9      639.15      635.21     77.10 o 
   4   2   9     9488.24    12139.76    976.48 o 
   5   2   9      587.96      542.42    119.71 o 
   6   2   9      100.39       29.00     64.22 o 
   7   2   9        8.93       -2.77     44.71 o 
   8   2   9      496.12      643.23    399.39 o 
   9   2   9       28.89       -9.21     76.15 o 
 -10   3   9       30.65       14.13     58.29 o 
  -9   3   9       19.35      -20.02     31.42 o 
  -8   3   9       62.30       40.22     29.47 o 
  -7   3   9       32.37       42.28     29.58 o 
  -6   3   9      191.43      188.85     28.78 o 
  -5   3   9      392.28      404.04     31.15 o 
  -4   3   9     5295.51     5328.47    140.76 o 
  -3   3   9     6569.97     6970.03    178.02 o 
  -2   3   9      689.25      652.23     27.34 o 
  -1   3   9       14.51       37.66     14.92 o 
   0   3   9    12523.14    12308.27    496.41 o 
   1   3   9     4298.29     3930.52    212.40 o 
   2   3   9     7143.57     6905.27    288.61 o 
   3   3   9      419.30      431.86     67.94 o 
   4   3   9      902.39     1010.56    124.50 o 
   5   3   9     1130.85     1547.24    196.22 o 
   6   3   9     1304.83     1878.92    232.20 o 
   7   3   9      253.08       17.80     55.51 o 
   8   3   9       42.45        6.73     49.95 o 
 -10   4   9        0.97      -30.05     28.68 o 
  -9   4   9        2.35       63.20     29.34 o 
  -8   4   9        2.31       37.87     36.46 o 
  -7   4   9      757.60      784.03     60.56 o 
  -6   4   9        8.72       27.74     17.50 o 
  -5   4   9     1377.51     1355.15     50.82 o 
  -4   4   9        4.06       -7.84     10.90 o 
  -3   4   9     4010.96     4174.82    108.97 o 
  -2   4   9     4962.60     5295.09    153.43 o 
  -1   4   9    12012.75    12241.04    486.78 o 
   0   4   9      230.50      268.45     42.73 o 
   1   4   9        2.41       45.11     29.56 o 
   2   4   9     2847.56     2435.92    154.02 o 
   3   4   9     9110.42     9119.29    484.26 o 
   4   4   9      297.49      503.21     89.34 o 
   5   4   9      457.35      742.89    123.48 o 
   6   4   9       18.64      -50.94     44.55 o 
   7   4   9      129.84      117.74     71.40 o 
   8   4   9        7.38       13.07     73.80 o 
 -10   5   9        1.61       43.79     35.38 o 
  -9   5   9      106.05      104.71     30.05 o 
  -8   5   9       61.92       57.20     29.48 o 
  -7   5   9      197.85      181.61     28.30 o 
  -6   5   9       45.47       36.84     19.94 o 
  -5   5   9     1292.10     1259.71     47.25 o 
  -4   5   9      813.28      828.43     44.87 o 
  -3   5   9     4094.29     3881.01    140.23 o 
  -2   5   9      106.04      148.44     20.90 o 
  -1   5   9     1737.47     1658.98    102.09 o 
   0   5   9      696.11      625.49     25.02 o 
   1   5   9     7402.75     6999.41    300.06 o 
   2   5   9     1478.99     1327.93    116.67 o 
   3   5   9       66.13      147.43     49.91 o 
   4   5   9       39.42       34.47     35.94 o 
   5   5   9     1641.01     2058.20    199.36 o 
   6   5   9      203.26      166.85     67.77 o 
   7   5   9      451.85      282.33    174.07 o 
   8   5   9        0.36       22.26     51.17 o 
 -10   6   9        6.74      -38.56     55.06 o 
  -9   6   9        3.66      -26.84     33.36 o 
  -8   6   9       10.74       19.32     23.58 o 
  -7   6   9      171.28      109.28     21.54 o 
  -6   6   9     1661.59     1767.42    129.39 o 
  -5   6   9      171.04      144.53     34.59 o 
  -4   6   9      225.15      224.77     32.12 o 
  -3   6   9     1325.56     1474.10     61.65 o 
  -2   6   9     6052.53     6310.58    357.36 o 
  -1   6   9     3490.95     3280.57    240.80 o 
   0   6   9     3551.74     3737.20    270.83 o 
   1   6   9      113.07      157.96     27.15 o 
   2   6   9     2267.82     2191.12    132.24 o 
   3   6   9     2110.03     2056.09    105.71 o 
   4   6   9     2284.64     2803.75    160.98 o 
   5   6   9      380.25      424.18     72.87 o 
   6   6   9        0.46       15.61     35.81 o 
   7   6   9      100.45       40.46     49.99 o 
   8   6   9      204.00      277.96    101.57 o 
 -10   7   9       28.38       79.07     79.74 o 
  -9   7   9        2.70      -53.94     60.86 o 
  -8   7   9      106.17       70.72     24.94 o 
  -7   7   9       15.65       12.93     23.27 o 
  -6   7   9       12.08        5.48     15.65 o 
  -5   7   9      104.16      119.76     30.28 o 
  -4   7   9     2816.25     2973.03    142.50 o 
  -3   7   9      347.76      370.85     30.91 o 
  -2   7   9      220.05      247.34     61.44 o 
  -1   7   9        0.12        5.54     13.16 o 
   0   7   9     9024.86     9959.48    552.96 o 
   1   7   9      584.45      492.51     41.30 o 
   2   7   9     6673.33     6734.86    293.01 o 
   3   7   9      462.03      550.94     70.23 o 
   4   7   9     1137.78     1104.95    119.67 o 
   5   7   9      209.63      151.13     48.60 o 
   6   7   9     1190.02     1519.93    165.87 o 
   7   7   9       28.65       48.52     78.11 o 
   8   7   9       20.84       72.00     92.28 o 
  -9   8   9        0.03       40.11     40.97 o 
  -8   8   9       83.31       54.81     38.57 o 
  -7   8   9      582.39      575.50     88.32 o 
  -6   8   9      392.87      327.00     56.47 o 
  -5   8   9      592.40      701.98     73.50 o 
  -4   8   9        9.37       20.26     14.54 o 
  -3   8   9      646.65      593.84     32.68 o 
  -2   8   9     2868.64     3256.97    281.35 o 
  -1   8   9     3903.81     3926.84    140.13 o 
   0   8   9      639.62      655.48     63.26 o 
   1   8   9      244.21      179.91     40.12 o 
   2   8   9      952.82     1116.04     88.35 o 
   3   8   9     4624.09     4855.36    260.32 o 
   4   8   9      544.80      624.67    100.56 o 
   5   8   9      227.33      248.05     52.70 o 
   6   8   9        0.08      -41.47     39.86 o 
   7   8   9      137.44      183.83     72.62 o 
   8   8   9       39.30      150.19     85.54 o 
  -9   9   9       14.38       14.34     33.94 o 
  -8   9   9        5.82       90.07     62.04 o 
  -7   9   9       44.18       88.00     34.16 o 
  -6   9   9       25.70       55.06     28.03 o 
  -5   9   9     1257.30     1318.20     79.09 o 
  -4   9   9        5.12       28.90     26.86 o 
  -3   9   9     1966.31     1881.45    118.10 o 
  -2   9   9      106.56      148.79     59.45 o 
  -1   9   9      583.18      743.45     49.82 o 
   0   9   9       96.73       95.33     38.92 o 
   1   9   9     2451.71     2964.80    144.70 o 
   2   9   9       26.06       58.49     34.28 o 
   3   9   9      123.56      162.38     46.06 o 
   4   9   9       22.42       34.58     30.30 o 
   5   9   9      477.09      680.97    145.31 o 
   6   9   9       34.96       51.80     55.40 o 
   7   9   9      219.91      260.23     75.65 o 
  -9  10   9        4.49      -29.55     59.91 o 
  -8  10   9        1.74        4.55     37.14 o 
  -7  10   9       87.37       75.16     44.05 o 
  -6  10   9      131.01      176.90     55.90 o 
  -5  10   9      188.43      207.18     50.05 o 
  -4  10   9       27.38       18.64     21.74 o 
  -3  10   9      611.85      603.14     42.11 o 
  -2  10   9     1414.98     1592.67    177.31 o 
  -1  10   9     1788.52     1745.04     93.35 o 
   0  10   9      881.84      989.01     65.26 o 
   1  10   9        6.91        3.87     29.60 o 
   2  10   9      974.93      975.04     89.02 o 
   3  10   9     1460.06     1561.75    125.45 o 
   4  10   9     1153.50     1359.63    118.34 o 
   5  10   9      308.67      387.98     99.44 o 
   6  10   9       23.47        5.48     36.41 o 
   7  10   9       16.69       63.57     71.85 o 
  -8  11   9       32.25       56.87     37.80 o 
  -7  11   9        7.53       41.81     41.28 o 
  -6  11   9       26.57       69.19     47.35 o 
  -5  11   9       82.26       36.27     25.74 o 
  -4  11   9      752.51      793.22     84.17 o 
  -3  11   9       48.66       25.49      8.62 o 
  -2  11   9      350.14      392.98    165.15 o 
  -1  11   9       70.76       74.67     26.93 o 
   0  11   9      761.30      886.38    101.79 o 
   1  11   9      535.12      537.97     67.34 o 
   2  11   9     1878.38     1894.28    132.02 o 
   3  11   9       14.53      -26.68     29.93 o 
   4  11   9      226.11      269.00     76.72 o 
   5  11   9       14.65        2.61     38.77 o 
   6  11   9      270.39      323.29    122.57 o 
   7  11   9        1.60       32.98     51.71 o 
  -8  12   9       12.44        6.69     33.20 o 
  -7  12   9       38.36       73.28     55.50 o 
  -6  12   9      167.09      199.66     49.62 o 
  -5  12   9       74.67       91.17     34.66 o 
  -4  12   9       78.11       48.61     27.08 o 
  -3  12   9       92.53       80.42     11.84 o 
  -2  12   9     1719.92     2149.81    306.40 o 
  -1  12   9     1057.77      883.74    115.81 o 
   0  12   9      321.14      275.33     55.73 o 
   1  12   9       85.05      103.72     33.65 o 
   2  12   9      248.64      285.72     53.90 o 
   3  12   9      231.43      228.38     48.67 o 
   4  12   9      439.41      486.38     89.34 o 
   5  12   9       47.79       18.32     67.49 o 
   6  12   9        3.26      -61.85     65.95 o 
  -7  13   9       14.94      -15.95     38.37 o 
  -6  13   9       25.64       51.98     34.89 o 
  -5  13   9      150.62      103.30     65.43 o 
  -4  13   9      112.33       27.82     46.61 o 
  -3  13   9      269.88      206.61     96.28 o 
  -2  13   9        6.92       17.29     57.11 o 
  -1  13   9      237.86      213.58     48.13 o 
   0  13   9        7.49        0.16     15.83 o 
   1  13   9     1471.27     1535.35    173.89 o 
   2  13   9       23.85       30.89     32.54 o 
   3  13   9       25.24        2.05     29.88 o 
   4  13   9       24.42        9.67     27.90 o 
   5  13   9      198.66      227.92    105.58 o 
   6  13   9        5.11       55.23     60.44 o 
  -7  14   9       24.15       60.94    120.38 o 
  -6  14   9       35.54      109.81     83.74 o 
  -5  14   9       33.58       18.57     32.77 o 
  -4  14   9        5.42       -2.58     15.10 o 
  -3  14   9       98.35      158.81    159.35 o 
  -2  14   9      102.94       74.44     66.71 o 
  -1  14   9      462.02      224.49    110.48 o 
   0  14   9       77.81       58.09     32.20 o 
   1  14   9       12.16      -12.64     24.01 o 
   2  14   9       15.62       -2.04     26.47 o 
   3  14   9      262.81      257.64     65.54 o 
   4  14   9       35.23      -10.28     30.05 o 
   5  14   9       17.33      -26.70     42.97 o 
  -6  15   9        4.31       30.95     68.59 o 
  -5  15   9       13.14       21.20     54.59 o 
  -4  15   9      128.32       34.06     49.80 o 
  -3  15   9        0.78      -27.73     80.28 o 
  -2  15   9       10.92      116.39    117.76 o 
  -1  15   9       34.06       14.62     34.37 o 
   0  15   9      313.60      194.42     62.49 o 
   1  15   9      139.69      114.19     39.85 o 
   2  15   9      320.68      258.95     98.37 o 
   3  15   9        9.07       34.25     35.50 o 
   4  15   9        5.24       66.86     45.72 o 
  -5  16   9        3.99       80.44     97.42 o 
  -4  16   9        0.09       23.55     66.97 o 
  -3  16   9        0.70      -37.28     68.12 o 
  -2  16   9      128.04       89.70    129.12 o 
  -1  16   9       50.84        2.72     65.97 o 
   0  16   9       48.12       11.08     33.26 o 
   1  16   9        0.12      -42.05     28.58 o 
   2  16   9       60.13       59.35     71.68 o 
   3  16   9       16.21       57.83     63.37 o 
  -4  17   9       22.95       17.82     60.12 o 
  -3  17   9       99.73       97.39    126.31 o 
  -2  17   9        1.66       30.64     62.58 o 
  -1  17   9        2.06      -46.21     90.71 o 
   0  17   9       48.18      121.88     97.25 o 
   1  17   9       74.53       66.37     28.58 o 
   2  17   9       37.35       26.28     57.93 o 
  -2  18   9        1.31       17.86     73.10 o 
  -1  18   9       59.81       46.01     81.10 o 
   0  18   9        3.73       -2.17     49.83 o 
   1  18   9        4.03      -63.32     66.95 o 
 -10   0  10       13.15      -11.63     47.96 o 
  -8   0  10      186.33      170.07     54.17 o 
  -6   0  10     1310.30     1431.57    120.92 o 
  -4   0  10      365.19      517.32     45.21 o 
  -2   0  10    10330.19    11572.40    470.13 o 
   0   0  10     8502.33     8180.11    469.97 o 
   2   0  10     6239.64     6134.72    724.19 o 
   4   0  10     3831.95     5242.61    996.76 o 
   6   0  10        1.31      -29.01    120.74 o 
   8   0  10      320.25      -11.12     94.17 o 
 -10   1  10        9.30      110.29     37.52 o 
  -9   1  10       81.33       82.94     31.85 o 
  -8   1  10      106.24      103.75     32.62 o 
  -7   1  10       42.90       55.41     30.24 o 
  -6   1  10      393.48      383.05     41.46 o 
  -5   1  10     1103.19     1216.55     54.19 o 
  -4   1  10     6540.60     6463.55    155.08 o 
  -3   1  10     2600.39     2468.44     69.07 o 
  -2   1  10       29.41       32.26     12.84 o 
  -1   1  10     1135.57     1268.34     60.22 o 
   0   1  10    16984.21    15971.50    654.22 o 
   1   1  10    14176.19    13621.02    505.97 o 
   2   1  10     8546.02     8695.58    554.65 o 
   3   1  10     1181.70     1139.71    120.37 o 
   4   1  10      195.09      204.76     65.19 o 
   5   1  10     3009.77     3609.58    315.25 o 
   6   1  10      576.45      876.44    145.27 o 
   7   1  10      139.54       10.73     54.49 o 
   8   1  10        3.84        5.41     58.39 o 
 -10   2  10        0.15      -27.53     30.94 o 
  -9   2  10        5.06       20.12     23.99 o 
  -8   2  10       42.53       28.25     25.49 o 
  -7   2  10      748.95      800.60     65.13 o 
  -6   2  10       46.38       26.85     21.90 o 
  -5   2  10      568.67      595.66     40.40 o 
  -4   2  10       31.28        3.60      9.92 o 
  -3   2  10     3973.06     4000.69    116.88 o 
  -2   2  10       74.81      110.19     16.49 o 
  -1   2  10    10904.09    11548.54    448.11 o 
   0   2  10      113.19      141.11     37.37 o 
   1   2  10      527.28      408.18     42.09 o 
   2   2  10       77.98       58.27     27.21 o 
   3   2  10    11485.83    12013.93    774.16 o 
   4   2  10      190.09      187.03     66.72 o 
   5   2  10      271.77      460.63    110.46 o 
   6   2  10      110.53       35.37     63.19 o 
   7   2  10      244.96       -3.82     62.06 o 
   8   2  10       19.45       -1.47     54.90 o 
 -10   3  10        3.25      -17.59     44.89 o 
  -9   3  10       91.53      143.90     36.21 o 
  -8   3  10       30.48       52.79     29.92 o 
  -7   3  10        1.15       17.31     18.44 o 
  -6   3  10      252.33      219.65     25.06 o 
  -5   3  10     1293.57     1192.57     48.27 o 
  -4   3  10     5383.20     5507.89    153.98 o 
  -3   3  10     7874.58     8294.61    264.31 o 
  -2   3  10       76.26      124.43     19.81 o 
  -1   3  10      296.71      322.16     29.81 o 
   0   3  10     4973.04     4849.81    228.97 o 
   1   3  10     7783.69     7694.99    399.70 o 
   2   3  10      766.55      708.28     61.20 o 
   3   3  10      198.16      335.18     60.63 o 
   4   3  10      267.82      291.41     72.79 o 
   5   3  10     1999.99     2528.46    248.50 o 
   6   3  10      602.11      331.69    191.57 o 
   7   3  10      304.97       10.68     54.03 o 
   8   3  10        5.66        6.99     52.47 o 
 -10   4  10       13.34       30.51     32.36 o 
  -9   4  10        1.28      -13.00     23.03 o 
  -8   4  10       28.99       11.43     23.65 o 
  -7   4  10       91.71       77.27     20.97 o 
  -6   4  10      137.48      149.36     24.57 o 
  -5   4  10       74.64       55.99     12.03 o 
  -4   4  10      421.22      385.40     26.61 o 
  -3   4  10      557.10      588.21     29.22 o 
  -2   4  10     9853.12    10796.91    358.26 o 
  -1   4  10     1728.74     1735.26     63.16 o 
   0   4  10     4307.57     4135.33    187.30 o 
   1   4  10      191.03      184.23     42.62 o 
   2   4  10     6381.59     5911.82    369.42 o 
   3   4  10     1507.57     1534.24    123.47 o 
   4   4  10     5237.29     6716.57    639.56 o 
   5   4  10       89.44      130.81     86.32 o 
   6   4  10        4.93      -53.05     60.04 o 
   7   4  10       23.97       -4.63     44.96 o 
   8   4  10      308.10      231.32    143.94 o 
 -10   5  10       25.47       62.28     47.35 o 
  -9   5  10        6.02       28.27     34.40 o 
  -8   5  10      133.95       68.08     32.27 o 
  -7   5  10        1.29       23.21     21.39 o 
  -6   5  10      117.71       74.19     18.77 o 
  -5   5  10       32.08       49.32     19.14 o 
  -4   5  10     3915.78     3469.88    106.17 o 
  -3   5  10     1700.26     1863.85     89.81 o 
  -2   5  10      837.07      818.23     41.78 o 
  -1   5  10      264.86      252.87     37.72 o 
   0   5  10     6032.92     5871.07    338.74 o 
   1   5  10     2883.37     2613.38    158.68 o 
   2   5  10     4931.69     5046.78    273.91 o 
   3   5  10      610.94      628.96     82.62 o 
   4   5  10     1380.10     1382.83    146.10 o 
   5   5  10      417.23      400.51     67.44 o 
   6   5  10     1403.15     2131.63    185.94 o 
   7   5  10       72.22       75.69     86.08 o 
   8   5  10        4.23      -27.45     66.88 o 
 -10   6  10        2.55      -46.10     61.33 o 
  -9   6  10        0.45      -25.27     36.16 o 
  -8   6  10       92.00       46.15     26.16 o 
  -7   6  10      561.54      568.11     75.53 o 
  -6   6  10       48.29       48.70     10.84 o 
  -5   6  10      948.32     1026.22     66.27 o 
  -4   6  10      191.42      201.97     32.62 o 
  -3   6  10     1837.59     1823.50    137.99 o 
  -2   6  10     2932.35     3009.14     82.53 o 
  -1   6  10     4297.06     3880.91    336.90 o 
   0   6  10      381.48      520.76     72.19 o 
   1   6  10      381.26      459.30     38.67 o 
   2   6  10     1648.44     1882.74    120.27 o 
   3   6  10     4912.32     5139.73    290.10 o 
   4   6  10      718.46      910.54    107.42 o 
   5   6  10      275.47      304.90     69.57 o 
   6   6  10       49.32       23.43     39.14 o 
   7   6  10      234.25      149.91     77.02 o 
   8   6  10        9.35        2.71     54.82 o 
  -9   7  10       77.26      153.92     64.41 o 
  -8   7  10       29.33        6.17     26.17 o 
  -7   7  10       17.57        9.10      8.66 o 
  -6   7  10        7.43       40.36     25.90 o 
  -5   7  10      807.97      796.58     69.19 o 
  -4   7  10      530.48      614.20     53.73 o 
  -3   7  10     2142.02     1935.19    244.68 o 
  -2   7  10        2.82       24.26     35.97 o 
  -1   7  10     4080.64     4152.07    197.54 o 
   0   7  10      631.29      684.16    105.06 o 
   1   7  10     6683.49     7664.13    324.61 o 
   2   7  10      636.71      579.97     64.85 o 
   3   7  10       82.36      148.55     35.86 o 
   4   7  10       86.75       56.22     29.65 o 
   5   7  10     1076.98     1478.50    150.34 o 
   6   7  10       23.37      -15.72     34.67 o 
   7   7  10      176.72      140.02     87.17 o 
   8   7  10       15.53       31.92     59.49 o 
  -9   8  10        3.32      -24.28     40.67 o 
  -8   8  10       82.33       86.47     51.78 o 
  -7   8  10       40.45       10.65     28.58 o 
  -6   8  10      397.97      490.26     88.00 o 
  -5   8  10       70.56       65.16     21.99 o 
  -4   8  10       15.15       40.94     42.88 o 
  -3   8  10      719.57      823.47    116.46 o 
  -2   8  10     2976.96     3343.07    263.04 o 
  -1   8  10     1267.70     1149.42     72.32 o 
   0   8  10      899.16      847.79     93.43 o 
   1   8  10       41.35       43.28     16.63 o 
   2   8  10     2039.78     2068.13     98.25 o 
   3   8  10     1324.42     1454.81    114.38 o 
   4   8  10      900.17      983.00     95.62 o 
   5   8  10      145.79      140.99     50.40 o 
   6   8  10       13.83       14.38     32.11 o 
   7   8  10       97.22      124.49     65.35 o 
  -9   9  10        0.37       23.17     52.79 o 
  -8   9  10       24.69       -1.21     46.17 o 
  -7   9  10       15.20       37.54     37.95 o 
  -6   9  10      105.82       94.10     31.90 o 
  -5   9  10       25.51       42.24     30.55 o 
  -4   9  10     1837.25     1834.17     99.99 o 
  -3   9  10      151.62      211.82     73.12 o 
  -2   9  10      183.97      115.40     69.52 o 
  -1   9  10       74.15       74.33     20.74 o 
   0   9  10     2494.43     2909.85    198.71 o 
   1   9  10      433.14      428.34     67.49 o 
   2   9  10     3529.20     3907.10    195.66 o 
   3   9  10       28.81       25.44     31.44 o 
   4   9  10      117.98      183.40     62.09 o 
   5   9  10        6.60      -33.25     37.44 o 
   6   9  10      582.45      806.62    227.23 o 
   7   9  10        0.40       68.12     53.55 o 
  -9  10  10        1.03      -45.75     51.79 o 
  -8  10  10       30.59        1.26     26.08 o 
  -7  10  10       65.87      112.59     39.00 o 
  -6  10  10      123.75       91.78     36.40 o 
  -5  10  10      155.98      184.36     29.87 o 
  -4  10  10        7.19       -4.63     18.11 o 
  -3  10  10      534.53      773.78    151.04 o 
  -2  10  10     1835.08     2030.18    214.01 o 
  -1  10  10     1656.50     1631.11    110.80 o 
   0  10  10      216.29      167.29     42.34 o 
   1  10  10        8.41       46.80     27.52 o 
   2  10  10      567.24      661.72     84.15 o 
   3  10  10     1089.79     1196.08     87.99 o 
   4  10  10      736.76      900.84     92.21 o 
   5  10  10      172.26      144.26     66.38 o 
   6  10  10        1.30      -35.44     45.66 o 
   7  10  10       48.92       44.99     54.09 o 
  -8  11  10        0.40       19.36     34.84 o 
  -7  11  10        2.25      -20.13     32.73 o 
  -6  11  10       18.35       67.93     48.55 o 
  -5  11  10      422.46      365.80     89.26 o 
  -4  11  10       19.20        3.10     25.09 o 
  -3  11  10     1358.52     1612.44    205.63 o 
  -2  11  10       92.12      139.88     70.90 o 
  -1  11  10      277.75      276.12     32.45 o 
   0  11  10      268.97      315.63     41.87 o 
   1  11  10     1699.02     1980.71    135.04 o 
   2  11  10        2.45        9.45     35.28 o 
   3  11  10       20.63       49.55     32.46 o 
   4  11  10        2.68        7.37     41.27 o 
   5  11  10      324.54      361.72    113.78 o 
   6  11  10        2.89      -53.26     49.28 o 
  -8  12  10        0.32      -49.65     39.56 o 
  -7  12  10       46.12       43.85     41.60 o 
  -6  12  10       55.43       74.67     40.76 o 
  -5  12  10        7.21      -23.12     26.24 o 
  -4  12  10        4.97        2.55     16.85 o 
  -3  12  10      612.67      600.87    132.23 o 
  -2  12  10      451.18      560.36    163.85 o 
  -1  12  10      614.57      504.89     51.62 o 
   0  12  10      378.42      370.92     51.65 o 
   1  12  10        2.26       12.31     28.99 o 
   2  12  10       85.97      122.73     56.47 o 
   3  12  10      609.29      699.70     63.28 o 
   4  12  10      117.41      105.78     60.06 o 
   5  12  10       87.68       69.48     64.10 o 
   6  12  10        0.28      118.57     69.73 o 
  -7  13  10       11.34      -63.75     95.81 o 
  -6  13  10       39.96       47.45     35.14 o 
  -5  13  10       40.22       -1.12     22.66 o 
  -4  13  10      425.56      306.07    107.94 o 
  -3  13  10       47.52       -8.36     54.58 o 
  -2  13  10        6.96      -59.01     83.89 o 
  -1  13  10        9.27        3.03     14.58 o 
   0  13  10     1138.70     1194.65    149.36 o 
   1  13  10       83.47       59.19     39.57 o 
   2  13  10      403.14      271.00     95.00 o 
   3  13  10        1.85       55.28     56.56 o 
   4  13  10       76.18      114.12     41.51 o 
   5  13  10       45.33      -19.11     40.45 o 
  -7  14  10       18.90      -69.07    117.43 o 
  -6  14  10       28.93       86.09     65.50 o 
  -5  14  10       28.24       92.55     62.68 o 
  -4  14  10        3.89       51.36     94.25 o 
  -3  14  10        0.40     -106.54    168.50 o 
  -2  14  10      649.97      969.59    209.31 o 
  -1  14  10       39.66       11.45     17.63 o 
   0  14  10       81.58       47.83     31.64 o 
   1  14  10        2.79      -25.00     31.79 o 
   2  14  10       88.45      144.16     63.24 o 
   3  14  10       57.59       60.43     50.11 o 
   4  14  10      120.21      131.15     46.66 o 
   5  14  10        0.32       -9.64     27.22 o 
  -6  15  10        7.57       18.06     59.71 o 
  -5  15  10       53.95       88.67     65.44 o 
  -4  15  10       30.18       -9.67     55.66 o 
  -3  15  10       79.94       -0.82     64.53 o 
  -2  15  10        0.13      -16.93     57.38 o 
  -1  15  10       44.35      -28.15     60.00 o 
   0  15  10       30.57        3.24     16.72 o 
   1  15  10      480.72      393.67    122.92 o 
   2  15  10       48.74       -4.85     39.09 o 
   3  15  10       32.48       39.27     55.84 o 
   4  15  10        3.23       46.67     46.67 o 
  -5  16  10       10.80       17.98     55.02 o 
  -4  16  10        4.86       69.91     83.16 o 
  -3  16  10       47.11       35.95    112.06 o 
  -2  16  10        7.28        7.27     73.14 o 
  -1  16  10       86.22       -4.04     53.12 o 
   0  16  10       25.91       25.38     41.80 o 
   1  16  10        9.69      -16.95     27.54 o 
   2  16  10        5.98       15.66     43.04 o 
   3  16  10      110.34      192.19     81.35 o 
  -4  17  10       48.89      122.75    230.38 o 
  -3  17  10        4.20       69.43    109.50 o 
  -2  17  10       14.74       30.06     72.18 o 
  -1  17  10       35.03        6.36     74.25 o 
   0  17  10       26.51      -10.04     52.13 o 
   1  17  10       57.15      116.45     57.76 o 
   2  17  10       41.11      102.43     55.72 o 
  -9   0  11        2.16      -32.82     43.84 o 
  -7   0  11     1259.02     1555.12    150.60 o 
  -5   0  11      698.94      756.53     52.50 o 
  -3   0  11     6406.39     6639.95    393.88 o 
  -1   0  11    11789.29    12000.18    823.13 o 
   1   0  11     1448.90     1326.59    136.90 o 
   3   0  11     6887.51     7569.43   1498.53 o 
   5   0  11      844.55     1067.75    247.62 o 
   7   0  11      446.57       23.37    107.99 o 
 -10   1  11       13.20       75.20     55.34 o 
  -9   1  11       58.62       63.87     42.05 o 
  -8   1  11       55.55       60.77     27.62 o 
  -7   1  11        5.46        7.19     20.73 o 
  -6   1  11      293.66      296.92     33.94 o 
  -5   1  11     1071.38     1210.79     69.27 o 
  -4   1  11     3941.09     4082.79    112.43 o 
  -3   1  11      602.98      675.23     62.60 o 
  -2   1  11       67.17       69.50     19.31 o 
  -1   1  11     3060.67     3145.00    115.14 o 
   0   1  11    10861.20    10486.94    483.25 o 
   1   1  11     6927.81     6617.40    262.89 o 
   2   1  11     1489.57     1535.79    116.60 o 
   3   1  11      717.81      730.36    100.23 o 
   4   1  11     1462.40     1422.97    158.68 o 
   5   1  11     2134.20     2810.12    266.09 o 
   6   1  11      580.85      339.49    223.82 o 
   7   1  11      126.91       -4.45     67.05 o 
   8   1  11        0.07        4.98     78.79 o 
 -10   2  11        0.28       32.36     50.47 o 
  -9   2  11        6.79       19.98     26.63 o 
  -8   2  11      148.73      153.36     35.17 o 
  -7   2  11        9.02        8.95     18.94 o 
  -6   2  11      546.19      605.26     39.27 o 
  -5   2  11       15.06        4.26     10.00 o 
  -4   2  11      480.00      512.47     31.80 o 
  -3   2  11       20.42       41.70     16.24 o 
  -2   2  11     9040.29     9597.86    285.91 o 
  -1   2  11      627.36      679.84     55.82 o 
   0   2  11     4778.94     4474.82    322.15 o 
   1   2  11       24.07       23.43     21.45 o 
   2   2  11     4331.88     4046.40    327.58 o 
   3   2  11      174.54      147.59     52.07 o 
   4   2  11     3873.54     5432.86    535.32 o 
   5   2  11      135.25      164.13     80.59 o 
   6   2  11       22.63       72.39     77.59 o 
   7   2  11      115.03        8.67     63.33 o 
   8   2  11      237.13       -4.38     62.87 o 
 -10   3  11       11.23       12.18     33.48 o 
  -9   3  11       14.68       -4.22     28.86 o 
  -8   3  11       90.45       75.32     32.76 o 
  -7   3  11       13.81       19.76     18.62 o 
  -6   3  11      171.65      143.82     27.18 o 
  -5   3  11      316.57      298.58     29.82 o 
  -4   3  11     4134.45     4117.03    139.30 o 
  -3   3  11      479.62      568.73     36.46 o 
  -2   3  11      591.60      574.98     30.31 o 
  -1   3  11      142.56      156.64     19.51 o 
   0   3  11     5337.66     5372.88    370.26 o 
   1   3  11     2155.39     2061.91    148.28 o 
   2   3  11     2634.40     2405.38    171.61 o 
   3   3  11      180.69      187.92     59.53 o 
   4   3  11      687.30      691.50    131.12 o 
   5   3  11     1281.03     1343.77    193.54 o 
   6   3  11     1185.41     1811.39    253.81 o 
   7   3  11       59.06        5.87     65.88 o 
   8   3  11        9.59       -6.52     53.48 o 
 -10   4  11        0.07      -21.44     33.20 o 
  -9   4  11        0.34       17.92     39.80 o 
  -8   4  11      115.98       69.85     32.26 o 
  -7   4  11      485.56      513.44     46.67 o 
  -6   4  11      648.58      632.84     50.29 o 
  -5   4  11      221.38      217.03     25.79 o 
  -4   4  11      171.20      158.38     17.05 o 
  -3   4  11     3756.01     3997.25    127.08 o 
  -2   4  11     2226.19     2220.26     70.10 o 
  -1   4  11    12702.33    14104.16    554.45 o 
   0   4  11       42.85       58.67     29.81 o 
   1   4  11     1476.39     1624.48    120.28 o 
   2   4  11      318.12      337.96     48.71 o 
   3   4  11     7862.15     7904.22    542.83 o 
   4   4  11      732.88      914.20    116.94 o 
   5   4  11      742.99      975.29    132.36 o 
   6   4  11       11.72        1.37     51.36 o 
   7   4  11      224.24      158.90     94.90 o 
   8   4  11       35.45      105.32     84.45 o 
 -10   5  11        1.10       32.63     56.41 o 
  -9   5  11       59.94      114.76     41.43 o 
  -8   5  11       55.40       53.72     32.29 o 
  -7   5  11        3.76       24.30     20.32 o 
  -6   5  11        5.99        6.96     12.22 o 
  -5   5  11     1588.10     1533.59     70.24 o 
  -4   5  11     1218.26     1322.66     41.30 o 
  -3   5  11     1969.38     2072.02     69.43 o 
  -2   5  11       25.85       -5.12     10.30 o 
  -1   5  11      993.59      975.58     68.44 o 
   0   5  11     3111.54     2939.36    174.51 o 
   1   5  11     4630.74     4722.09    285.62 o 
   2   5  11      791.74      841.75    116.97 o 
   3   5  11        1.61       29.70     34.42 o 
   4   5  11       30.55       35.70     41.63 o 
   5   5  11     2036.69     3019.93    296.48 o 
   6   5  11      127.87       74.46     53.04 o 
   7   5  11      132.64      197.14    116.62 o 
   8   5  11        0.24       30.38     65.36 o 
 -10   6  11        3.99      -19.92     57.14 o 
  -9   6  11       20.64       55.99     49.96 o 
  -8   6  11      178.04      100.76     29.34 o 
  -7   6  11      116.24       78.84     17.53 o 
  -6   6  11      454.12      604.12     64.41 o 
  -5   6  11       10.55        2.89     18.17 o 
  -4   6  11      118.65      124.85     36.24 o 
  -3   6  11      714.78      837.85    132.30 o 
  -2   6  11     5041.08     5121.33    269.67 o 
  -1   6  11     1443.63     1448.48    110.95 o 
   0   6  11     1884.75     1766.42    250.90 o 
   1   6  11       59.93       54.00     24.52 o 
   2   6  11     2668.65     2572.86    120.33 o 
   3   6  11     1047.52     1205.84    107.55 o 
   4   6  11     1485.57     1839.77    139.13 o 
   5   6  11      118.12      183.70     65.36 o 
   6   6  11       17.85       76.55     47.50 o 
   7   6  11       29.23       64.81     70.12 o 
  -9   7  11        8.25      -66.76     61.01 o 
  -8   7  11       16.95       33.10     37.21 o 
  -7   7  11        8.02       19.19     32.74 o 
  -6   7  11      184.29      178.74     36.77 o 
  -5   7  11       25.54        5.12     14.22 o 
  -4   7  11      804.58      796.90     53.85 o 
  -3   7  11        7.01       19.70     47.21 o 
  -2   7  11        1.84        6.61     18.07 o 
  -1   7  11       16.39       17.54     13.45 o 
   0   7  11     4821.72     5101.52    346.48 o 
   1   7  11      160.25      197.76     30.27 o 
   2   7  11     1456.78     1540.89    112.01 o 
   3   7  11        9.15       16.37     32.42 o 
   4   7  11      317.99      430.84     80.15 o 
   5   7  11       95.12       90.66     45.38 o 
   6   7  11      602.51      698.74    249.11 o 
   7   7  11        1.27      -12.01     41.06 o 
  -9   8  11        1.09       90.27     76.97 o 
  -8   8  11       23.78        9.46     31.37 o 
  -7   8  11      150.23      202.93     59.42 o 
  -6   8  11      128.81       95.58     38.25 o 
  -5   8  11      109.12      132.54     34.26 o 
  -4   8  11      154.67      142.32     15.17 o 
  -3   8  11      935.25     1121.73    238.34 o 
  -2   8  11     1367.29     1560.63    168.77 o 
  -1   8  11     2393.10     2437.30    125.89 o 
   0   8  11      206.99      239.80     36.55 o 
   1   8  11      600.20      649.54     44.63 o 
   2   8  11      555.68      703.10     71.22 o 
   3   8  11     1453.66     1826.18    160.11 o 
   4   8  11      667.94      657.46     80.69 o 
   5   8  11       64.95       94.70     60.60 o 
   6   8  11      105.52       33.85     40.51 o 
   7   8  11       96.41      146.71     61.41 o 
  -9   9  11       40.23       95.44     62.11 o 
  -8   9  11        0.44       68.17     45.94 o 
  -7   9  11       17.53       34.86     52.12 o 
  -6   9  11       17.32       20.40     31.71 o 
  -5   9  11      288.35      275.45     44.19 o 
  -4   9  11       76.62       75.41     16.48 o 
  -3   9  11      653.98      713.29    158.04 o 
  -2   9  11       84.59       95.59     59.22 o 
  -1   9  11     1099.23     1358.00     95.39 o 
   0   9  11      309.26      280.23     38.59 o 
   1   9  11     4293.54     4888.34    265.39 o 
   2   9  11       88.74      105.54     26.49 o 
   3   9  11       17.81       54.07     35.82 o 
   4   9  11       14.08       49.88     49.33 o 
   5   9  11      641.90      888.77    115.57 o 
   6   9  11        1.33       50.01     48.13 o 
   7   9  11       71.81       98.61     68.84 o 
  -8  10  11       21.71       17.86     49.35 o 
  -7  10  11       37.60       23.90     61.88 o 
  -6  10  11      128.45      166.15     51.33 o 
  -5  10  11        1.26       29.91     29.58 o 
  -4  10  11        9.29        5.39     14.07 o 
  -3  10  11      376.10      434.52    137.89 o 
  -2  10  11     1378.26     1753.03    241.23 o 
  -1  10  11      764.03      695.25     70.95 o 
   0  10  11      461.08      516.12     59.44 o 
   1  10  11      187.37      210.22     53.62 o 
   2  10  11      570.88      611.09    113.72 o 
   3  10  11      615.06      683.84     71.21 o 
   4  10  11      475.47      638.80    107.57 o 
   5  10  11       77.70      113.32     63.63 o 
   6  10  11        5.94       17.95     33.69 o 
  -8  11  11       12.71        7.59     30.10 o 
  -7  11  11       20.09       77.74     55.02 o 
  -6  11  11       60.45       76.98     25.40 o 
  -5  11  11        7.93       15.78     32.86 o 
  -4  11  11      535.64      153.61    149.40 o 
  -3  11  11      123.38      208.51    105.06 o 
  -2  11  11       41.48        6.32     43.94 o 
  -1  11  11      105.35      100.77     23.67 o 
   0  11  11     1245.00     1336.98    131.43 o 
   1  11  11        7.64       22.38     34.18 o 
   2  11  11      384.89      368.23     60.89 o 
   3  11  11        5.19       -2.64     40.65 o 
   4  11  11      163.28      190.50     50.87 o 
   5  11  11        5.99       31.78     50.64 o 
   6  11  11      283.51      203.73    112.39 o 
  -8  12  11       21.64       90.69     82.91 o 
  -7  12  11       17.49      -33.99     37.50 o 
  -6  12  11       29.82       -8.51     17.92 o 
  -5  12  11       60.49       37.44     24.83 o 
  -4  12  11       20.38      -44.65     60.74 o 
  -3  12  11       82.16       11.71     48.46 o 
  -2  12  11      620.72      730.89    246.81 o 
  -1  12  11      343.84      267.69     31.52 o 
   0  12  11       97.93       88.32     38.66 o 
   1  12  11       32.74       44.46     27.15 o 
   2  12  11      424.46      449.13     91.42 o 
   3  12  11      220.43      203.49     49.93 o 
   4  12  11      278.51      276.20     70.27 o 
   5  12  11       12.49       44.39     56.31 o 
  -7  13  11        0.12       26.21     58.21 o 
  -6  13  11        8.31        1.30     64.03 o 
  -5  13  11      159.01      183.39    115.25 o 
  -4  13  11        0.56       13.63     53.02 o 
  -3  13  11      128.98       63.16    111.45 o 
  -2  13  11        1.01       16.03     69.64 o 
  -1  13  11      363.29      236.64     73.86 o 
   0  13  11       97.14       21.95     18.42 o 
   1  13  11      645.90      549.23    133.04 o 
   2  13  11       19.64        3.32     31.18 o 
   3  13  11        3.18       12.75     41.45 o 
   4  13  11       29.10       46.15     40.65 o 
   5  13  11      164.31      217.73     86.93 o 
  -6  14  11       13.21       -4.62     49.88 o 
  -5  14  11       10.24       30.44     68.72 o 
  -4  14  11        2.73       74.42    124.11 o 
  -3  14  11      164.55       90.97    128.91 o 
  -2  14  11       72.34       63.23     71.39 o 
  -1  14  11      276.46      137.47     49.76 o 
   0  14  11       69.00       40.14     27.18 o 
   1  14  11        4.69       26.19     31.74 o 
   2  14  11       22.33       59.14     47.12 o 
   3  14  11      153.68      109.71     63.60 o 
   4  14  11        5.89       24.51     92.75 o 
  -6  15  11        6.30      -33.98     56.72 o 
  -5  15  11       10.23      -11.72    140.89 o 
  -4  15  11      101.21      167.28    152.10 o 
  -3  15  11        7.20       12.35     55.91 o 
  -2  15  11        2.39      -81.83    158.94 o 
  -1  15  11       13.43        0.90     58.90 o 
   0  15  11      340.68      124.65     98.52 o 
   1  15  11       92.98      -12.14     29.90 o 
   2  15  11      133.37       65.54     45.06 o 
   3  15  11        0.03        6.07     28.43 o 
  -5  16  11        6.56     -129.17    100.29 o 
  -4  16  11        4.90      -30.76     68.83 o 
  -3  16  11        7.38       11.20     81.24 o 
  -2  16  11      160.55      129.60    168.32 o 
  -1  16  11       13.28      -11.48     48.70 o 
   0  16  11        2.98      -19.40     50.32 o 
   1  16  11        0.34       -8.36     28.26 o 
   2  16  11       52.11       43.31     49.51 o 
  -3  17  11       19.02       21.33     78.22 o 
  -2  17  11        0.24      148.29    173.57 o 
  -1  17  11        6.91       63.34     97.17 o 
   0  17  11       40.34      108.97    100.03 o 
   1  17  11       73.85       28.57     89.20 o 
 -10   0  12        0.18       36.23     59.94 o 
  -8   0  12      108.26       68.42     36.04 o 
  -6   0  12      257.12      244.24     52.11 o 
  -4   0  12      728.17      610.47     64.69 o 
  -2   0  12     6179.52     6256.85    236.58 o 
   0   0  12      826.82      775.82    184.78 o 
   2   0  12     5479.49     6032.54    932.98 o 
   4   0  12     2378.17     3311.75    733.75 o 
   6   0  12       14.80       -1.13     88.24 o 
   8   0  12      319.90      -20.57    138.87 o 
 -10   1  12       22.67       54.77     40.90 o 
  -9   1  12        9.89       33.87     32.62 o 
  -8   1  12       29.57       32.39     23.74 o 
  -7   1  12        7.23       10.72     18.26 o 
  -6   1  12      401.18      402.15     38.74 o 
  -5   1  12      916.68     1005.74     52.91 o 
  -4   1  12     2763.79     2898.31    110.90 o 
  -3   1  12      211.95      216.57     22.62 o 
  -2   1  12      146.26      184.15     29.72 o 
  -1   1  12     2382.86     2675.76    133.30 o 
   0   1  12     9283.58     8736.26    422.08 o 
   1   1  12     2977.77     3014.52    167.18 o 
   2   1  12     2524.20     2371.19    250.02 o 
   3   1  12        0.88       30.94     34.15 o 
   4   1  12     1159.54     1216.46    213.06 o 
   5   1  12     1072.73     1395.33    170.27 o 
   6   1  12      855.11     1398.64    201.69 o 
   7   1  12      157.62        6.12     55.16 o 
   8   1  12        0.11        7.26     72.38 o 
 -10   2  12        1.05      -35.58     37.39 o 
  -9   2  12        0.60       31.86     34.91 o 
  -8   2  12        0.72       -2.43     19.52 o 
  -7   2  12      445.63      434.42     47.42 o 
  -6   2  12       93.14       79.14     23.78 o 
  -5   2  12       45.70       55.23     20.82 o 
  -4   2  12        5.28       26.58     16.97 o 
  -3   2  12     3880.08     4093.36    132.67 o 
  -2   2  12      510.61      502.27     29.95 o 
  -1   2  12     7712.28     7828.88    335.12 o 
   0   2  12       85.64       86.48     27.02 o 
   1   2  12     2896.54     3005.93    187.89 o 
   2   2  12      428.66      330.52     52.71 o 
   3   2  12     5890.99     6990.19    734.69 o 
   4   2  12        4.34       39.51     45.04 o 
   5   2  12      456.98      570.07    133.62 o 
   6   2  12       18.61        8.37     82.31 o 
   7   2  12      333.86       -2.25     76.54 o 
   8   2  12       33.56       20.01    102.74 o 
 -10   3  12        3.31       33.61     44.92 o 
  -9   3  12       27.68       20.90     37.75 o 
  -8   3  12       61.74       83.05     28.72 o 
  -7   3  12        0.47       16.84     20.77 o 
  -6   3  12       26.36       50.04     16.18 o 
  -5   3  12     1853.09     1814.36     73.28 o 
  -4   3  12     1594.48     1789.42     65.80 o 
  -3   3  12     1014.14      945.72     47.09 o 
  -2   3  12        1.07       17.38     12.93 o 
  -1   3  12     3342.56     3612.37    148.58 o 
   0   3  12     3058.19     3249.69    231.59 o 
   1   3  12     7917.09     7809.07    710.32 o 
   2   3  12      610.51      525.20     98.30 o 
   3   3  12       73.72      167.28     58.61 o 
   4   3  12      908.36      779.82    133.52 o 
   5   3  12     1282.44     2161.06    253.17 o 
   6   3  12      172.87        1.01     45.34 o 
   7   3  12      126.45       10.02     56.13 o 
   8   3  12        3.98        5.88     56.85 o 
 -10   4  12        0.08       25.69     26.61 o 
  -9   4  12       19.90       41.37     49.72 o 
  -8   4  12       70.47       68.42     38.35 o 
  -7   4  12       25.71       28.90     18.51 o 
  -6   4  12      755.17      827.14     74.22 o 
  -5   4  12       25.84       29.67     21.44 o 
  -4   4  12       75.90       83.80     14.19 o 
  -3   4  12      461.28      435.06     26.25 o 
  -2   4  12     4617.57     4848.65    147.08 o 
  -1   4  12      308.88      354.77     32.96 o 
   0   4  12      758.98      821.52     84.09 o 
   1   4  12       47.88       68.51     37.99 o 
   2   4  12     3401.05     3412.74    230.78 o 
   3   4  12      612.69      641.44    115.37 o 
   4   4  12     1487.39     2432.30    255.43 o 
   5   4  12       40.11       97.07     59.10 o 
   6   4  12       21.37      -16.09     58.90 o 
   7   4  12       67.20       36.10     63.97 o 
 -10   5  12       19.42       34.15     42.46 o 
  -9   5  12        6.58       11.16     25.80 o 
  -8   5  12        5.22       10.36     21.70 o 
  -7   5  12        3.37        1.91     15.37 o 
  -6   5  12      584.65      572.34     46.83 o 
  -5   5  12      320.28      374.66     27.32 o 
  -4   5  12     1827.44     1699.14     79.37 o 
  -3   5  12       47.39       61.45     18.38 o 
  -2   5  12        6.64       11.49     23.13 o 
  -1   5  12       73.10       75.63     22.71 o 
   0   5  12     4580.60     4760.16    252.53 o 
   1   5  12     1684.63     1731.45    136.06 o 
   2   5  12     1364.14     1352.80    193.35 o 
   3   5  12      354.86      355.83     66.14 o 
   4   5  12      825.04     1064.82    138.12 o 
   5   5  12      331.04      339.31     90.17 o 
   6   5  12      591.00      681.15    298.69 o 
   7   5  12        3.82       50.65     66.43 o 
  -9   6  12        2.81      -86.12     57.41 o 
  -8   6  12       24.61        9.30     16.36 o 
  -7   6  12      294.33      338.22     49.00 o 
  -6   6  12      141.99      114.06     44.36 o 
  -5   6  12       93.90       89.29     22.37 o 
  -4   6  12      401.02      438.05     86.40 o 
  -3   6  12     1678.64     1734.92    167.11 o 
  -2   6  12     1082.53     1167.13     99.93 o 
  -1   6  12     4207.06     4239.34    348.06 o 
   0   6  12        6.01       11.07     22.37 o 
   1   6  12      632.23      703.15     58.53 o 
   2   6  12      783.11      791.39     58.47 o 
   3   6  12     2085.10     2555.03    149.88 o 
   4   6  12      192.38      232.49     47.76 o 
   5   6  12       68.83       70.56     65.20 o 
   6   6  12       14.44       39.55     47.96 o 
   7   6  12      202.46      137.35     82.42 o 
  -9   7  12        5.71       36.79     63.28 o 
  -8   7  12        2.07      -41.39     62.76 o 
  -7   7  12        0.08      -32.49     25.77 o 
  -6   7  12       15.36       59.60     33.88 o 
  -5   7  12     1540.66     1691.14    108.80 o 
  -4   7  12      280.29      358.55     98.79 o 
  -3   7  12      835.07     1039.04    168.39 o 
  -2   7  12       56.01       69.55     17.00 o 
  -1   7  12     1907.17     2019.45    112.95 o 
   0   7  12      147.78      175.81     35.56 o 
   1   7  12     4057.32     4300.12    178.89 o 
   2   7  12       23.27       20.52     26.45 o 
   3   7  12       50.13       53.40     36.53 o 
   4   7  12      257.95      280.69     82.91 o 
   5   7  12      592.99     1064.92    121.70 o 
   6   7  12        1.20        6.83     56.61 o 
   7   7  12       89.49      114.56     72.35 o 
  -9   8  12        3.99       44.37     54.20 o 
  -8   8  12       31.30       53.87     40.35 o 
  -7   8  12       44.61       71.80     37.58 o 
  -6   8  12      260.42      275.92     59.42 o 
  -5   8  12        0.28        8.52     21.17 o 
  -4   8  12       88.75       80.76     19.07 o 
  -3   8  12      261.62      282.45    103.53 o 
  -2   8  12     1458.60     1412.76     97.67 o 
  -1   8  12      427.82      327.89     37.22 o 
   0   8  12      509.67      577.75     72.61 o 
   1   8  12      122.18      134.92     21.79 o 
   2   8  12      867.26      990.15     84.80 o 
   3   8  12      864.96      906.17     76.63 o 
   4   8  12      453.49      632.66    116.56 o 
   5   8  12        1.12      -12.25     40.76 o 
   6   8  12       17.61       53.06     48.99 o 
   7   8  12       73.36       38.91     50.42 o 
  -9   9  12        0.61      -37.52     38.93 o 
  -8   9  12       25.18       45.78     33.78 o 
  -7   9  12       25.39       40.25     44.75 o 
  -6   9  12      196.81      165.27     37.74 o 
  -5   9  12       22.29       45.24     24.22 o 
  -4   9  12     1153.88     1494.33    192.34 o 
  -3   9  12       33.46       69.20     98.45 o 
  -2   9  12       27.47       32.23     51.65 o 
  -1   9  12      107.34      115.76     25.92 o 
   0   9  12     2538.17     2720.41    197.82 o 
   1   9  12       76.61       55.58     40.99 o 
   2   9  12     1046.77     1051.00     84.42 o 
   3   9  12        8.76       28.18     27.86 o 
   4   9  12      170.83      288.01     61.67 o 
   5   9  12        5.24        8.28     45.64 o 
   6   9  12      331.76      393.05    111.33 o 
  -8  10  12        5.03       29.58     54.49 o 
  -7  10  12       42.54      101.71     49.28 o 
  -6  10  12       87.52       95.42     37.23 o 
  -5  10  12       30.66       26.43     19.07 o 
  -4  10  12      290.64      307.84     99.85 o 
  -3  10  12      176.95      218.79    113.12 o 
  -2  10  12      720.32      795.41    167.63 o 
  -1  10  12      955.49     1005.81     99.32 o 
   0  10  12        1.67       -4.23     20.57 o 
   1  10  12      190.22      248.59     51.23 o 
   2  10  12      702.04      822.57    103.73 o 
   3  10  12      740.50      704.40    146.71 o 
   4  10  12      295.79      274.74     66.25 o 
   5  10  12        4.47      -18.51     41.85 o 
   6  10  12       29.57       36.21     63.14 o 
  -8  11  12        2.19      -18.03     36.88 o 
  -7  11  12        0.05       36.39     24.74 o 
  -6  11  12       20.98        5.29     23.87 o 
  -5  11  12      362.11      281.40    118.47 o 
  -4  11  12        1.44       26.19     65.33 o 
  -3  11  12      259.84      208.53    204.84 o 
  -2  11  12       13.42       37.28     60.20 o 
  -1  11  12      419.72      417.92     38.85 o 
   0  11  12       30.72       20.32     27.51 o 
   1  11  12     1479.59     1718.16    133.06 o 
   2  11  12        2.85       36.15     37.68 o 
   3  11  12        5.89        4.08     29.02 o 
   4  11  12        6.86       29.00     28.97 o 
   5  11  12      332.40      384.11     71.10 o 
   6  11  12       11.97      -23.56     47.99 o 
  -7  12  12       24.44       32.79     55.16 o 
  -6  12  12       53.95      121.48     67.87 o 
  -5  12  12        0.57        6.64     46.00 o 
  -4  12  12        7.41       67.36     69.73 o 
  -3  12  12      271.47       98.63    129.82 o 
  -2  12  12      169.46      141.08    137.23 o 
  -1  12  12      307.02      169.06     67.76 o 
   0  12  12        3.07       14.47     17.44 o 
   1  12  12       24.95       31.18     42.19 o 
   2  12  12      138.24       72.40     51.90 o 
   3  12  12      267.48      243.87     74.24 o 
   4  12  12       36.79       44.65     41.59 o 
   5  12  12       31.03      108.83    152.24 o 
  -7  13  12        1.15     -153.66    114.14 o 
  -6  13  12       17.45       31.75     53.76 o 
  -5  13  12       21.45       40.24     57.09 o 
  -4  13  12       97.93      118.63    124.19 o 
  -3  13  12       10.12       41.79     64.79 o 
  -2  13  12        0.38      101.75    134.24 o 
  -1  13  12       20.98       -4.78     12.89 o 
   0  13  12      493.60      299.00    161.68 o 
   1  13  12        1.70       20.26     33.92 o 
   2  13  12      160.60       71.15     56.90 o 
   3  13  12       17.91       20.76     34.74 o 
   4  13  12       61.96      154.09     71.14 o 
  -6  14  12       35.90      -11.67     77.28 o 
  -5  14  12        9.17       35.49    160.47 o 
  -4  14  12        8.13      -33.13     65.07 o 
  -3  14  12        1.01      -46.00     66.76 o 
  -2  14  12      126.86       67.34     75.53 o 
  -1  14  12       62.99      -20.46     59.54 o 
   0  14  12       17.70       -4.16     26.33 o 
   1  14  12        9.66       24.42     24.10 o 
   2  14  12      159.75       98.78     69.76 o 
   3  14  12       24.93       82.19     43.97 o 
   4  14  12       62.87       80.01     77.81 o 
  -5  15  12       43.10       88.67    153.67 o 
  -4  15  12        7.34       42.49    127.29 o 
  -3  15  12       40.60        9.69     68.67 o 
  -2  15  12        7.52       -8.48     65.18 o 
  -1  15  12      136.97       46.91     58.95 o 
   0  15  12      144.65       -8.38     63.77 o 
   1  15  12      241.52      276.08    142.12 o 
   2  15  12        3.92        9.82     44.51 o 
   3  15  12        0.28       10.33     31.91 o 
  -4  16  12        0.20      -31.49    104.09 o 
  -3  16  12       35.66       75.39    116.88 o 
  -2  16  12       25.01       50.02     76.33 o 
  -1  16  12       38.19       64.11     78.97 o 
   0  16  12        1.90       69.41     76.33 o 
   1  16  12       10.84      -13.12     56.75 o 
   2  16  12        5.48       10.28     25.11 o 
  -2  17  12        7.05      101.95    158.23 o 
  -1  17  12        3.01      -24.03     98.75 o 
   0  17  12       73.58       68.28     79.74 o 
  -9   0  13        3.73       93.97     51.92 o 
  -7   0  13      526.73      622.66     97.87 o 
  -5   0  13       45.51       36.71     22.81 o 
  -3   0  13     5666.43     6676.75    326.76 o 
  -1   0  13     3729.55     3591.29    279.18 o 
   1   0  13     2160.77     1949.27    172.77 o 
   3   0  13     3975.39     4961.22   1227.62 o 
   5   0  13      196.15       63.44     85.89 o 
   7   0  13      217.85       -8.25     86.89 o 
 -10   1  13        7.15        5.86     27.55 o 
  -9   1  13       26.42       38.49     31.97 o 
  -8   1  13       44.58       62.87     24.73 o 
  -7   1  13        0.85       -0.57     16.87 o 
  -6   1  13       33.76       30.93     17.91 o 
  -5   1  13      708.30      752.17     57.20 o 
  -4   1  13      428.78      383.89     39.42 o 
  -3   1  13      371.30      426.58     45.34 o 
  -2   1  13      572.20      666.48     44.90 o 
  -1   1  13     1327.49     1469.15     79.12 o 
   0   1  13     1862.88     1916.44    136.45 o 
   1   1  13     4209.41     4052.01    292.80 o 
   2   1  13      128.49      114.02     54.32 o 
   3   1  13       27.08      -41.62     40.72 o 
   4   1  13     1673.26     1695.44    305.61 o 
   5   1  13      769.21     1361.09    226.75 o 
   6   1  13      211.31        0.33     58.01 o 
   7   1  13       56.24       -6.54     88.15 o 
 -10   2  13        0.34        2.05     24.93 o 
  -9   2  13        0.11       44.81     32.46 o 
  -8   2  13      137.10      107.21     34.73 o 
  -7   2  13       38.04       10.45     21.68 o 
  -6   2  13      311.78      346.43     42.19 o 
  -5   2  13       52.49       52.31     20.42 o 
  -4   2  13      185.76      195.43     28.01 o 
  -3   2  13       22.94        9.79     21.39 o 
  -2   2  13     5768.37     6629.79    200.76 o 
  -1   2  13       72.94       71.17     26.77 o 
   0   2  13      697.80      767.03     76.01 o 
   1   2  13       69.51       91.39     35.00 o 
   2   2  13     5661.56     5303.04    585.34 o 
   3   2  13      270.78      263.35     71.41 o 
   4   2  13     1996.75     2750.79    406.60 o 
   5   2  13        0.06       27.48     55.31 o 
   6   2  13       25.24       -0.04     47.52 o 
   7   2  13       16.28       10.45     58.88 o 
 -10   3  13       15.82       27.03     31.15 o 
  -9   3  13        7.83       28.95     21.06 o 
  -8   3  13       71.15       78.03     32.18 o 
  -7   3  13       11.30       26.67     16.78 o 
  -6   3  13      276.71      254.35     30.79 o 
  -5   3  13      252.84      227.26     27.42 o 
  -4   3  13     1947.46     2007.87     91.36 o 
  -3   3  13       64.32       62.30     21.68 o 
  -2   3  13      155.13      207.09     26.96 o 
  -1   3  13      688.19      770.62     61.55 o 
   0   3  13     4050.14     4170.69    271.29 o 
   1   3  13      985.01     1059.58    149.46 o 
   2   3  13      846.85      688.07     76.91 o 
   3   3  13       30.91       29.93     38.34 o 
   4   3  13     1370.59     1798.72    298.08 o 
   5   3  13      656.87     1026.59    191.05 o 
   6   3  13      414.74       -7.46     65.48 o 
   7   3  13       67.13      -23.73    101.75 o 
 -10   4  13        0.40      -31.33     81.17 o 
  -9   4  13        7.35       57.55     29.44 o 
  -8   4  13        5.38       -0.62     16.72 o 
  -7   4  13      353.92      364.80     63.01 o 
  -6   4  13        8.46        8.50     19.17 o 
  -5   4  13       14.53       20.89     14.55 o 
  -4   4  13      451.40      448.50     34.63 o 
  -3   4  13     4863.81     5587.89    232.07 o 
  -2   4  13      487.49      456.69     38.10 o 
  -1   4  13     3764.21     4517.42    170.33 o 
   0   4  13       35.16       12.74     31.37 o 
   1   4  13      993.15      925.15    158.09 o 
   2   4  13      627.71      584.53    107.40 o 
   3   4  13     3149.20     4029.79    424.77 o 
   4   4  13       14.51       79.88     54.73 o 
   5   4  13       41.47       54.73     64.25 o 
   6   4  13       29.56        9.43     58.19 o 
   7   4  13      303.91       20.24     56.08 o 
  -9   5  13       17.80       96.62     46.37 o 
  -8   5  13        1.38       12.75     22.99 o 
  -7   5  13        9.36       24.58     26.15 o 
  -6   5  13       42.64       16.02     16.99 o 
  -5   5  13      789.21      628.35     65.74 o 
  -4   5  13      463.63      528.71     37.08 o 
  -3   5  13      576.51      570.10     43.49 o 
  -2   5  13       21.27       13.12     16.13 o 
  -1   5  13     2177.17     2292.07    145.52 o 
   0   5  13     1691.17     1630.68    140.23 o 
   1   5  13     3255.09     3053.61    276.78 o 
   2   5  13      203.52      178.56     61.08 o 
   3   5  13      241.28      200.13     58.50 o 
   4   5  13      549.11      414.80    105.13 o 
   5   5  13      681.22      992.33    296.95 o 
   6   5  13       15.69       -8.64     42.19 o 
   7   5  13       44.80      159.87     89.41 o 
  -9   6  13        8.29       17.60     67.58 o 
  -8   6  13       51.36       44.96     41.55 o 
  -7   6  13       10.80       15.45     17.04 o 
  -6   6  13      161.48      180.27     32.87 o 
  -5   6  13       35.31       43.81     25.57 o 
  -4   6  13      328.48      459.49     91.70 o 
  -3   6  13      649.18      579.44     49.42 o 
  -2   6  13     3205.91     3505.70    218.78 o 
  -1   6  13      485.34      518.25     62.76 o 
   0   6  13       40.81       54.45     11.90 o 
   1   6  13       32.25       31.75     15.72 o 
   2   6  13     1653.33     1881.90    237.71 o 
   3   6  13      698.78      798.75    116.20 o 
   4   6  13      654.22      755.42     87.05 o 
   5   6  13        5.14        2.25     40.10 o 
   6   6  13       34.03       40.31     53.28 o 
   7   6  13       35.37       57.90     58.59 o 
  -9   7  13        2.06       28.04     96.77 o 
  -8   7  13       23.32       -3.82     32.40 o 
  -7   7  13        0.38       56.88     29.73 o 
  -6   7  13      157.30      128.89     31.68 o 
  -5   7  13       55.63       61.32     27.51 o 
  -4   7  13     1140.12     1264.52    217.88 o 
  -3   7  13      146.75      142.59     62.56 o 
  -2   7  13       73.01      118.35     32.72 o 
  -1   7  13        5.87        6.95     20.91 o 
   0   7  13     2158.73     2254.82    158.61 o 
   1   7  13      137.71      158.28     27.58 o 
   2   7  13     1357.31     1282.22     99.91 o 
   3   7  13       43.74       36.56     31.96 o 
   4   7  13      337.24      570.98     81.66 o 
   5   7  13        4.54       26.14     39.72 o 
   6   7  13      332.15      250.17    154.79 o 
   7   7  13        0.30       13.24     48.48 o 
  -9   8  13        6.90       73.46     56.39 o 
  -8   8  13       22.36       38.74     50.86 o 
  -7   8  13       52.38       58.88     34.76 o 
  -6   8  13       97.51       59.69     37.16 o 
  -5   8  13       32.75       29.88     24.93 o 
  -4   8  13      131.77       87.23     70.60 o 
  -3   8  13      751.36      977.13    141.91 o 
  -2   8  13      812.76      714.54     85.50 o 
  -1   8  13     1831.01     2340.11    141.79 o 
   0   8  13      144.64      154.70     39.36 o 
   1   8  13      219.93      257.32     30.78 o 
   2   8  13     1242.33     1369.76     83.24 o 
   3   8  13     1211.01     1297.93    107.37 o 
   4   8  13       55.10       70.91     50.52 o 
   5   8  13       47.21      -65.29     59.22 o 
   6   8  13       27.98       20.60     52.78 o 
  -8   9  13       14.86      -21.65     45.68 o 
  -7   9  13       10.31       50.08     36.18 o 
  -6   9  13        1.08        1.63     23.54 o 
  -5   9  13      685.27      563.80    187.19 o 
  -4   9  13       21.90       -0.29     40.85 o 
  -3   9  13      472.79      551.67    118.40 o 
  -2   9  13       86.52       64.09     60.56 o 
  -1   9  13      834.89      927.74     80.39 o 
   0   9  13       32.12      -41.13     32.54 o 
   1   9  13     1600.95     1863.45    122.56 o 
   2   9  13       30.42       18.32     25.43 o 
   3   9  13       15.37       39.37     33.85 o 
   4   9  13       16.93       44.06     34.22 o 
   5   9  13      323.85      487.92    126.72 o 
   6   9  13        0.07        2.24     52.97 o 
  -8  10  13        6.07       10.99     29.62 o 
  -7  10  13       32.48        2.22     25.46 o 
  -6  10  13       57.45       28.32     26.69 o 
  -5  10  13        0.26        9.15     19.28 o 
  -4  10  13       77.65        3.95     42.62 o 
  -3  10  13      523.32      534.71    215.34 o 
  -2  10  13      920.57     1400.28    202.32 o 
  -1  10  13       77.01       46.09     21.74 o 
   0  10  13        4.11        7.13     26.94 o 
   1  10  13      115.63      150.45     46.76 o 
   2  10  13      524.13      458.12    103.69 o 
   3  10  13      712.58      708.93    147.09 o 
   4  10  13       76.36      159.47     57.15 o 
   5  10  13        2.81       27.46     41.78 o 
   6  10  13       11.88       55.81     76.71 o 
  -8  11  13        5.29       -0.80     51.96 o 
  -7  11  13        1.20        4.19     51.78 o 
  -6  11  13       24.70        3.11     47.66 o 
  -5  11  13        1.12      -24.25     60.14 o 
  -4  11  13      321.66      146.47    170.33 o 
  -3  11  13        0.28        2.47     62.27 o 
  -2  11  13        3.00       12.96     60.12 o 
  -1  11  13       31.79       17.79     16.34 o 
   0  11  13      880.58      879.53    206.23 o 
   1  11  13       24.95       37.75     38.24 o 
   2  11  13      127.50      116.04     55.59 o 
   3  11  13       18.03        8.75     24.37 o 
   4  11  13      231.49      239.50     50.20 o 
   5  11  13        0.18       60.32     50.21 o 
  -7  12  13        9.58       78.24     95.87 o 
  -6  12  13       13.21       28.80     60.54 o 
  -5  12  13        0.93        5.08     58.70 o 
  -4  12  13      119.11       40.61    104.01 o 
  -3  12  13       74.81      201.08    176.46 o 
  -2  12  13      497.52      420.36    399.53 o 
  -1  12  13      217.97      135.34     54.88 o 
   0  12  13       54.92       43.27     37.51 o 
   1  12  13        4.16       23.96     25.69 o 
   2  12  13      288.27      249.91     85.63 o 
   3  12  13      148.57      131.77     55.29 o 
   4  12  13      131.01      141.10     85.99 o 
   5  12  13        0.86      -99.76     89.53 o 
  -6  13  13        6.16     -101.12     97.84 o 
  -5  13  13       51.12      138.71    153.69 o 
  -4  13  13        3.45        3.08     51.12 o 
  -3  13  13       30.29      -15.55     65.91 o 
  -2  13  13       44.86      -22.70    103.25 o 
  -1  13  13      211.54      108.98     55.71 o 
   0  13  13       25.47       12.50     15.97 o 
   1  13  13      375.66      155.09     89.48 o 
   2  13  13        5.46      -15.20     39.01 o 
   3  13  13        6.65       15.63     31.05 o 
   4  13  13       20.84       26.10     50.13 o 
  -6  14  13       10.62       60.88     79.82 o 
  -5  14  13        1.23      -54.44    110.24 o 
  -4  14  13        3.31       27.83     66.57 o 
  -3  14  13      174.01      106.42    121.71 o 
  -2  14  13       22.81      109.01    121.35 o 
  -1  14  13       65.45       70.65     79.17 o 
   0  14  13        1.84       27.48     39.40 o 
   1  14  13       38.97       41.48     36.42 o 
   2  14  13       47.34       -0.08     34.39 o 
   3  14  13      143.78      118.95     53.82 o 
  -5  15  13       11.60      146.21    312.63 o 
  -4  15  13       34.29       38.94     72.03 o 
  -3  15  13        0.86      -34.09     72.81 o 
  -2  15  13        0.98      -18.22     65.86 o 
  -1  15  13       75.93       62.87     76.61 o 
   0  15  13      159.59      237.69    203.48 o 
   1  15  13       27.46       35.32     43.72 o 
   2  15  13       34.20       51.49     55.12 o 
  -3  16  13        0.06      -21.79     73.41 o 
  -2  16  13       40.94       31.69     81.57 o 
  -1  16  13       12.07        9.56     61.96 o 
   0  16  13        7.00       31.01     69.32 o 
   1  16  13        0.02       21.09     56.03 o 
 -10   0  14        0.14       -4.20     63.76 o 
  -8   0  14      122.48      118.68     43.41 o 
  -6   0  14      257.52      190.62     62.08 o 
  -4   0  14      148.74      174.59     48.16 o 
  -2   0  14     2869.31     2999.18    202.89 o 
   0   0  14       92.22       73.39     57.58 o 
   2   0  14     2412.25     3278.67    705.96 o 
   4   0  14     2340.52     2741.46    598.82 o 
   6   0  14      236.54       -2.78     95.74 o 
 -10   1  14        1.50        9.38     24.25 o 
  -9   1  14        2.28      -18.90     28.18 o 
  -8   1  14        5.18        3.23     19.44 o 
  -7   1  14        9.31       26.85     21.71 o 
  -6   1  14      228.79      287.94     38.35 o 
  -5   1  14      201.22      229.30     30.68 o 
  -4   1  14     1124.61     1168.38     76.75 o 
  -3   1  14       69.91       78.81     22.65 o 
  -2   1  14     1142.59     1248.54     64.88 o 
  -1   1  14     1034.15     1137.62     78.31 o 
   0   1  14     5570.33     5929.78    361.24 o 
   1   1  14     1792.35     1710.80    153.11 o 
   2   1  14      743.94      834.03    100.15 o 
   3   1  14      194.31       99.75     48.21 o 
   4   1  14      892.83      942.64    185.35 o 
   5   1  14      518.40      144.07    110.45 o 
   6   1  14      153.78        2.61     50.37 o 
   7   1  14       13.01        3.92     61.70 o 
 -10   2  14        0.15      -11.79     26.12 o 
  -9   2  14        3.73      -13.52     28.36 o 
  -8   2  14        1.40        6.95     22.45 o 
  -7   2  14      347.41      359.17     35.41 o 
  -6   2  14        4.32        7.64     15.02 o 
  -5   2  14      400.40      559.39     59.10 o 
  -4   2  14      110.06      138.31     30.01 o 
  -3   2  14     4345.57     4805.00    183.39 o 
  -2   2  14      123.61       99.75     22.25 o 
  -1   2  14     3321.78     3281.19    182.50 o 
   0   2  14      205.46      180.27     56.63 o 
   1   2  14     1752.31     1875.70    187.63 o 
   2   2  14      279.71      297.87     70.87 o 
   3   2  14     1920.65     2365.08    363.02 o 
   4   2  14       17.69       20.72     42.91 o 
   5   2  14        6.87       30.35     76.05 o 
   6   2  14       36.27       -5.51     68.63 o 
   7   2  14      243.61       -6.29     65.56 o 
 -10   3  14        5.02       20.82     35.37 o 
  -9   3  14       13.29       33.62     24.93 o 
  -8   3  14       13.38       24.18     18.27 o 
  -7   3  14       74.18       21.03     21.53 o 
  -6   3  14      150.91      182.47     29.41 o 
  -5   3  14     1635.25     1669.49    110.21 o 
  -4   3  14      390.39      415.70     30.33 o 
  -3   3  14      355.94      304.74     28.61 o 
  -2   3  14      115.15      140.87     23.90 o 
  -1   3  14     2646.92     2904.93    145.94 o 
   0   3  14     1235.09     1366.69    113.60 o 
   1   3  14     2884.10     2925.24    417.50 o 
   2   3  14       53.72       55.79     34.21 o 
   3   3  14       71.45       24.02     34.87 o 
   4   3  14     1088.49     1397.32    262.24 o 
   5   3  14     1103.42     1712.73    212.80 o 
   6   3  14      141.60       -5.77     46.72 o 
   7   3  14       30.77        2.69     58.77 o 
  -9   4  14        2.12       42.87     40.57 o 
  -8   4  14      109.70       60.19     18.83 o 
  -7   4  14        0.66       -3.52     17.61 o 
  -6   4  14       99.88      134.94     31.52 o 
  -5   4  14       89.29      107.68     25.80 o 
  -4   4  14      238.37      234.72     29.02 o 
  -3   4  14      412.41      397.66     29.09 o 
  -2   4  14     3783.67     3798.69    134.94 o 
  -1   4  14      127.59      118.11     26.88 o 
   0   4  14      106.68      145.89     41.65 o 
   1   4  14       30.23       74.62     50.55 o 
   2   4  14     2177.39     2362.58    216.52 o 
   3   4  14      385.19      430.11     80.38 o 
   4   4  14      700.33     1091.89    182.66 o 
   5   4  14        0.28      -11.63     47.04 o 
   6   4  14      147.25       29.10     77.87 o 
   7   4  14       16.79      -34.55     62.71 o 
  -9   5  14        2.53       18.83     51.33 o 
  -8   5  14        9.82      -12.21     31.58 o 
  -7   5  14        5.98        0.77     19.04 o 
  -6   5  14      159.54      145.35     23.19 o 
  -5   5  14       85.28      100.05     14.83 o 
  -4   5  14     1672.98     1693.99     82.17 o 
  -3   5  14       27.25       32.43     24.42 o 
  -2   5  14      136.55      258.48     57.81 o 
  -1   5  14      341.76      311.99     35.08 o 
   0   5  14     3705.52     4109.49    259.10 o 
   1   5  14      558.49      587.39     86.07 o 
   2   5  14      588.99      717.03    121.26 o 
   3   5  14       75.46       51.54     56.62 o 
   4   5  14      606.93      790.34    148.36 o 
   5   5  14       76.64       24.34     54.02 o 
   6   5  14      278.54      266.96    157.28 o 
   7   5  14        9.69       65.73     67.50 o 
  -9   6  14        8.47      -19.95     67.42 o 
  -8   6  14        5.83        8.02     48.94 o 
  -7   6  14       99.89      138.43     43.68 o 
  -6   6  14       32.73       49.50     29.88 o 
  -5   6  14       34.93       56.74     29.84 o 
  -4   6  14      259.42      252.32     76.05 o 
  -3   6  14      747.02      763.19     88.44 o 
  -2   6  14     1324.66     1437.87    149.21 o 
  -1   6  14      984.56     1199.89    103.35 o 
   0   6  14        1.45       -3.40      7.63 o 
   1   6  14      483.85      573.00     83.01 o 
   2   6  14      501.58      471.15    100.56 o 
   3   6  14     1237.65     1794.46    215.30 o 
   4   6  14       77.99      112.69     52.88 o 
   5   6  14        3.37       32.23     39.09 o 
   6   6  14       14.09       -9.09     51.90 o 
  -9   7  14       31.20       10.43     29.94 o 
  -8   7  14       10.66       28.13     37.75 o 
  -7   7  14       28.49       48.44     29.42 o 
  -6   7  14        4.62       -4.93     23.14 o 
  -5   7  14      516.29      560.96     58.90 o 
  -4   7  14        4.52       25.98     47.31 o 
  -3   7  14      333.77      327.67    112.57 o 
  -2   7  14        1.02       10.53     22.78 o 
  -1   7  14     1269.18     1337.82    107.16 o 
   0   7  14      153.09      229.10     45.45 o 
   1   7  14     2608.43     2743.12    127.41 o 
   2   7  14      171.67      110.78     39.13 o 
   3   7  14       11.64       51.69     28.80 o 
   4   7  14       12.47       27.15     34.37 o 
   5   7  14      479.12      634.85    141.08 o 
   6   7  14        0.71       -2.35     41.83 o 
  -9   8  14        4.55       80.66     40.42 o 
  -8   8  14       21.27        7.08     73.10 o 
  -7   8  14       51.36       14.01     43.74 o 
  -6   8  14       43.80        9.69     34.65 o 
  -5   8  14        0.17       13.74     18.23 o 
  -4   8  14       28.68       12.30     46.41 o 
  -3   8  14      331.58      313.09     93.27 o 
  -2   8  14     1005.93     1050.81     95.44 o 
  -1   8  14       46.95       52.88     23.97 o 
   0   8  14       94.06       66.27     31.19 o 
   1   8  14      246.18      208.28     29.93 o 
   2   8  14     1128.25     1389.41    119.68 o 
   3   8  14      355.81      298.50     63.63 o 
   4   8  14      187.06      265.78     75.12 o 
   5   8  14        6.24       10.02     58.94 o 
   6   8  14       34.21      -18.90     59.80 o 
  -8   9  14        0.30       10.79     33.73 o 
  -7   9  14        0.13        0.78     28.20 o 
  -6   9  14       88.96       98.25     50.28 o 
  -5   9  14        7.62       48.85     60.96 o 
  -4   9  14      358.36      106.32    239.65 o 
  -3   9  14       10.83       18.31     49.10 o 
  -2   9  14       89.16       68.33     25.44 o 
  -1   9  14      113.30      108.75     23.56 o 
   0   9  14     1856.29     2217.38    158.71 o 
   1   9  14       59.48       35.16     32.73 o 
   2   9  14      215.03      187.20     50.40 o 
   3   9  14        0.15        9.78     30.61 o 
   4   9  14      365.10      431.22     68.93 o 
   5   9  14        1.56       35.89     48.45 o 
  -8  10  14       16.34        0.30     44.52 o 
  -7  10  14       14.68       30.84     50.55 o 
  -6  10  14       16.14      -37.44    114.81 o 
  -5  10  14        0.34      -20.80     54.42 o 
  -4  10  14       18.30       10.85     49.32 o 
  -3  10  14      242.26      134.79    196.17 o 
  -2  10  14      232.75      272.66    103.62 o 
  -1  10  14      198.08      207.84     38.02 o 
   0  10  14        0.88       24.91     30.14 o 
   1  10  14       39.95       45.22     35.03 o 
   2  10  14      541.20      472.77    117.71 o 
   3  10  14      253.40      176.59     57.25 o 
   4  10  14       43.52       47.30     40.87 o 
   5  10  14        2.96       -5.24     31.68 o 
  -7  11  14        3.42       75.13     82.98 o 
  -6  11  14        1.96       55.29     72.21 o 
  -5  11  14      122.88      138.55    188.67 o 
  -4  11  14        7.67      -18.15     56.90 o 
  -3  11  14       73.23      -48.14    112.66 o 
  -2  11  14       35.37      -11.05     60.34 o 
  -1  11  14      442.84      369.79    108.66 o 
   0  11  14        0.62      -13.63     20.49 o 
   1  11  14      342.13      241.12    141.39 o 
   2  11  14       18.30       90.32     46.91 o 
   3  11  14       59.44        3.23     42.95 o 
   4  11  14        1.32      -43.37     66.81 o 
   5  11  14      217.37      270.17    102.34 o 
  -7  12  14       12.37       12.29     78.81 o 
  -6  12  14        9.67       47.43    135.04 o 
  -5  12  14        0.53       -6.43     55.27 o 
  -4  12  14        6.70      -23.29     59.99 o 
  -3  12  14      176.16      101.49    114.79 o 
  -2  12  14      152.21      224.03    267.67 o 
  -1  12  14      152.27       53.95     18.43 o 
   0  12  14       14.58        9.48     18.47 o 
   1  12  14      119.81       33.86     45.57 o 
   2  12  14      102.92       95.80     50.97 o 
   3  12  14      280.20      296.38     93.25 o 
   4  12  14       19.03        2.19     56.11 o 
  -6  13  14       14.88      -36.27    105.80 o 
  -5  13  14        0.37      -22.06     70.47 o 
  -4  13  14       75.90       11.36     59.93 o 
  -3  13  14        1.47      141.03    128.80 o 
  -2  13  14       25.62      213.84    183.30 o 
  -1  13  14       53.72      102.43    104.85 o 
   0  13  14      316.86      106.35     83.44 o 
   1  13  14        0.37       -7.78     26.31 o 
   2  13  14       65.76       27.93     31.53 o 
   3  13  14       25.55       -8.88     49.85 o 
  -5  14  14        9.28       69.20     82.72 o 
  -4  14  14       28.17       30.75     71.18 o 
  -3  14  14       15.14       51.05     87.02 o 
  -2  14  14      106.77      151.44    177.52 o 
  -1  14  14       31.83      -23.09    109.93 o 
   0  14  14        4.96       29.11     58.40 o 
   1  14  14        5.01        5.94     19.42 o 
   2  14  14      100.74       30.43     51.53 o 
   3  14  14       33.36       -5.48     50.94 o 
  -4  15  14        3.84      -10.16     66.14 o 
  -3  15  14       14.77      -58.04     81.59 o 
  -2  15  14       10.54      -29.34     76.15 o 
  -1  15  14       48.83      -31.21     59.42 o 
   0  15  14       45.48       80.18     80.84 o 
   1  15  14       80.34       81.12     89.91 o 
   2  15  14        1.12       66.07     84.70 o 
  -2  16  14        0.82       27.60     69.53 o 
  -1  16  14       13.89       24.51     65.28 o 
   0  16  14        4.91      -13.58     62.68 o 
  -9   0  15       11.40       60.80     45.60 o 
  -7   0  15      102.58       48.58     44.26 o 
  -5   0  15       60.03       38.67     39.20 o 
  -3   0  15     1756.49     2159.96    126.05 o 
  -1   0  15     3044.92     3272.84    219.89 o 
   1   0  15     2725.52     2455.98    506.14 o 
   3   0  15     3423.52     3898.99   1423.84 o 
   5   0  15        0.86        2.41     61.23 o 
   7   0  15      347.08      -10.50     92.27 o 
  -9   1  15        4.74       62.07     30.29 o 
  -8   1  15       10.48        7.43     21.74 o 
  -7   1  15       47.50       20.98     20.13 o 
  -6   1  15       77.20       66.31     25.15 o 
  -5   1  15      404.74      462.72     76.91 o 
  -4   1  15      689.91      791.81     68.28 o 
  -3   1  15       55.56       53.57     18.77 o 
  -2   1  15       51.27       87.57     21.37 o 
  -1   1  15     2149.29     2264.72    124.87 o 
   0   1  15     2104.12     2211.62    222.18 o 
   1   1  15     1564.18     1662.49    176.20 o 
   2   1  15       24.98       14.63     32.18 o 
   3   1  15      182.76      140.57     80.95 o 
   4   1  15      328.32      213.66     94.81 o 
   5   1  15      493.26       -6.42     64.27 o 
   6   1  15      108.46        0.32     59.66 o 
   7   1  15       10.79       -8.35     74.63 o 
  -9   2  15        6.28       25.76     24.62 o 
  -8   2  15       68.95        5.24     19.99 o 
  -7   2  15        4.08       -9.23     20.59 o 
  -6   2  15       40.22       59.05     27.50 o 
  -5   2  15      125.94      136.21     29.96 o 
  -4   2  15      780.55      901.25     61.01 o 
  -3   2  15      290.01      304.72     29.59 o 
  -2   2  15     2946.00     3260.30    128.53 o 
  -1   2  15       11.84       16.49     21.45 o 
   0   2  15      100.90       84.71     48.00 o 
   1   2  15      203.22      234.23     54.72 o 
   2   2  15     1905.75     2253.05    399.04 o 
   3   2  15        2.03      -15.13     36.60 o 
   4   2  15      957.95     1302.11    226.82 o 
   5   2  15        4.01        1.54     43.63 o 
   6   2  15      222.14        4.99     50.96 o 
  -9   3  15        4.40       33.22     35.19 o 
  -8   3  15        0.73       31.91     29.38 o 
  -7   3  15       17.62        1.83     16.65 o 
  -6   3  15      189.58      187.84     33.01 o 
  -5   3  15      141.95      150.92     43.10 o 
  -4   3  15      343.59      305.02     35.94 o 
  -3   3  15       18.46        0.83     15.52 o 
  -2   3  15      175.79      236.68     32.46 o 
  -1   3  15      145.02      242.86     41.77 o 
   0   3  15     4164.72     4379.40    383.78 o 
   1   3  15      365.35      365.19     84.91 o 
   2   3  15      134.43      187.10     64.41 o 
   3   3  15      415.10      336.72    104.30 o 
   4   3  15      918.88      946.99    239.24 o 
   5   3  15      235.43        1.48     48.71 o 
   6   3  15      154.66        1.35     51.66 o 
  -9   4  15        7.12       35.46     42.54 o 
  -8   4  15        0.35      -23.22     34.39 o 
  -7   4  15      101.11      117.59     34.36 o 
  -6   4  15        2.98        5.71     14.15 o 
  -5   4  15       14.46       25.19     16.83 o 
  -4   4  15       78.88       49.08     25.68 o 
  -3   4  15     1561.34     1801.26     97.70 o 
  -2   4  15      576.09      507.95     36.62 o 
  -1   4  15     1216.72     1415.17     71.28 o 
   0   4  15       45.03       53.17     41.71 o 
   1   4  15     1473.63     1456.48    196.22 o 
   2   4  15      575.62      699.77    112.90 o 
   3   4  15     1217.09     1655.88    244.36 o 
   4   4  15       41.22       15.42     52.97 o 
   5   4  15        0.12       -1.54     46.86 o 
   6   4  15        5.36       -2.69     52.61 o 
  -9   5  15       12.78      -71.56     47.71 o 
  -8   5  15       23.43       41.18     36.37 o 
  -7   5  15        0.91        9.50     26.94 o 
  -6   5  15       49.11       25.13     18.53 o 
  -5   5  15      446.20      350.05     28.69 o 
  -4   5  15      102.44      145.45     23.22 o 
  -3   5  15      198.05      194.65     38.25 o 
  -2   5  15       51.61       40.63     12.36 o 
  -1   5  15     1086.68     1240.43     65.67 o 
   0   5  15      395.96      376.70     57.02 o 
   1   5  15     1010.99     1134.89    163.45 o 
   2   5  15       98.02       67.19     52.98 o 
   3   5  15       73.10       82.64     80.05 o 
   4   5  15       84.31       79.70     72.16 o 
   5   5  15      546.20      804.52    417.84 o 
   6   5  15       15.92       22.11     46.92 o 
  -9   6  15        3.46       10.60     61.79 o 
  -8   6  15       25.02       46.34     36.57 o 
  -7   6  15        4.85      -17.69     34.54 o 
  -6   6  15       56.18       49.28     33.86 o 
  -5   6  15       72.28      166.90    123.24 o 
  -4   6  15      252.01      254.31     45.11 o 
  -3   6  15      192.58      195.12     73.44 o 
  -2   6  15     1247.75     1529.69    108.66 o 
  -1   6  15       27.40       36.68     38.33 o 
   0   6  15        4.63        9.70     11.24 o 
   1   6  15      475.00      485.75     83.22 o 
   2   6  15     1463.80     1663.05    170.23 o 
   3   6  15      358.83      359.21    156.77 o 
   4   6  15      460.77      388.51    164.93 o 
   5   6  15        0.21       16.50     38.11 o 
   6   6  15      133.24      129.37     86.11 o 
  -9   7  15        4.22       29.12     72.57 o 
  -8   7  15        2.22       24.57     36.02 o 
  -7   7  15        0.65       -6.93     27.43 o 
  -6   7  15      115.11      106.53     38.05 o 
  -5   7  15       36.98      -35.59     92.94 o 
  -4   7  15      385.99      385.17     99.45 o 
  -3   7  15       14.71       12.53     15.48 o 
  -2   7  15       27.05       10.17     26.58 o 
  -1   7  15        5.55      -24.96     33.74 o 
   0   7  15     2460.19     2504.88    184.03 o 
   1   7  15      214.59      187.57     30.92 o 
   2   7  15      193.32      181.50     34.07 o 
   3   7  15        0.04       13.46     31.70 o 
   4   7  15      416.80      645.18     87.43 o 
   5   7  15        3.89       40.87     44.72 o 
   6   7  15      102.74      136.37     93.96 o 
  -8   8  15        4.66       35.88     98.77 o 
  -7   8  15       58.48       73.74     43.41 o 
  -6   8  15        3.55      -18.06     21.61 o 
  -5   8  15       16.00        4.71     50.57 o 
  -4   8  15      105.11      167.47     78.83 o 
  -3   8  15      736.63      957.19    179.09 o 
  -2   8  15      281.81      233.70     21.23 o 
  -1   8  15      208.09      260.61     56.07 o 
   0   8  15       11.67       64.53     35.86 o 
   1   8  15      339.26      396.73     75.86 o 
   2   8  15      503.35      580.07    128.53 o 
   3   8  15      642.10      743.65    109.78 o 
   4   8  15       19.91       78.23     50.04 o 
   5   8  15        3.92       28.75     70.12 o 
  -8   9  15        0.28       93.17     83.51 o 
  -7   9  15        1.68       38.07     54.83 o 
  -6   9  15        0.07        5.96     61.14 o 
  -5   9  15      274.24      124.10    211.92 o 
  -4   9  15       22.05        8.76     65.43 o 
  -3   9  15       46.57       28.24     53.98 o 
  -2   9  15       38.65       19.13     10.55 o 
  -1   9  15      731.98      722.33     68.50 o 
   0   9  15       18.46        5.71     26.67 o 
   1   9  15      637.73      514.03    109.75 o 
   2   9  15       31.15        5.83     20.99 o 
   3   9  15       34.58       16.49     36.18 o 
   4   9  15        3.29      -52.97     46.37 o 
   5   9  15      298.21      386.48     98.64 o 
  -7  10  15       24.18        1.23     44.42 o 
  -6  10  15       10.24       68.66    101.82 o 
  -5  10  15       14.74       25.75     59.22 o 
  -4  10  15       58.58      110.94    128.95 o 
  -3  10  15      172.42      152.31    132.98 o 
  -2  10  15      350.83      330.85    169.65 o 
  -1  10  15      130.13       38.66     23.65 o 
   0  10  15       27.63       14.18     21.99 o 
   1  10  15      195.41      132.80     82.69 o 
   2  10  15      181.71       68.08     59.18 o 
   3  10  15      195.71       91.50     66.54 o 
   4  10  15       57.87       93.82     89.26 o 
   5  10  15        0.29       -8.05     39.60 o 
  -7  11  15        2.59       50.52     67.74 o 
  -6  11  15       62.44      -35.29    126.14 o 
  -5  11  15        0.21      -47.76     73.45 o 
  -4  11  15      102.26      134.55    161.95 o 
  -3  11  15        3.83      184.64    182.18 o 
  -2  11  15       30.28       -3.93     40.94 o 
  -1  11  15       19.42        7.46     16.99 o 
   0  11  15      444.85      472.15    106.24 o 
   1  11  15        2.55      -15.00     26.36 o 
   2  11  15       26.88       89.70     55.22 o 
   3  11  15        9.19        5.75     43.42 o 
   4  11  15      154.78      212.75    112.00 o 
  -6  12  15       13.15       80.44    140.24 o 
  -5  12  15        8.73      -44.70     69.50 o 
  -4  12  15       67.90       27.20     77.52 o 
  -3  12  15       34.50       24.81     89.48 o 
  -2  12  15      215.78       41.14     79.00 o 
  -1  12  15       24.24       18.00     19.57 o 
   0  12  15        0.50        3.34     20.94 o 
   1  12  15       19.06       15.54     31.60 o 
   2  12  15      234.68       89.99     65.72 o 
   3  12  15       36.60       37.51     54.62 o 
   4  12  15       50.88       58.66     85.08 o 
  -6  13  15        6.32      -92.57    150.96 o 
  -5  13  15       52.90        5.18     68.30 o 
  -4  13  15        0.06       10.79     61.01 o 
  -3  13  15       33.83      204.39    185.72 o 
  -2  13  15        8.79      -33.51     69.99 o 
  -1  13  15       80.76        0.37     47.21 o 
   0  13  15        2.68      -22.76     33.55 o 
   1  13  15      116.87       33.45     32.96 o 
   2  13  15        4.80       20.63     29.98 o 
   3  13  15       13.43       28.81     52.85 o 
  -5  14  15        2.07       -8.36     66.24 o 
  -4  14  15        0.33      -59.09     86.23 o 
  -3  14  15       34.76       16.40     73.55 o 
  -2  14  15       34.64      126.03    141.43 o 
  -1  14  15       44.00      -20.72     72.41 o 
   0  14  15        0.59      -17.52     79.51 o 
   1  14  15       41.25       28.57     40.27 o 
   2  14  15       15.21        2.88     24.30 o 
  -3  15  15        0.11        9.36     68.08 o 
  -2  15  15        1.16      -23.16     59.39 o 
  -1  15  15       45.24       16.30     58.02 o 
   0  15  15       55.91      132.82    134.21 o 
   1  15  15        3.35      -82.54     90.88 o 
  -8   0  16       77.88       97.38     80.45 o 
  -6   0  16      139.56      194.58     54.94 o 
  -4   0  16      251.35      294.55     58.25 o 
  -2   0  16     2067.17     2177.58    186.30 o 
   0   0  16        2.31       27.85     98.53 o 
   2   0  16     2042.09     2344.68    652.39 o 
   4   0  16      226.00      118.18     91.43 o 
   6   0  16      165.06       -6.45     79.19 o 
  -9   1  16        7.79       12.93     21.32 o 
  -8   1  16        2.27       28.53     26.76 o 
  -7   1  16       21.85       54.47     32.74 o 
  -6   1  16      314.07      291.06     48.60 o 
  -5   1  16      363.32      363.80     49.37 o 
  -4   1  16      348.70      379.08     38.05 o 
  -3   1  16       54.95       57.05     20.64 o 
  -2   1  16       11.45       15.15     17.29 o 
  -1   1  16      268.89      349.80     49.15 o 
   0   1  16     1762.73     1964.86    215.25 o 
   1   1  16      649.25      745.93     97.25 o 
   2   1  16       34.58       36.49     35.16 o 
   3   1  16      155.36       83.36     49.13 o 
   4   1  16      487.51       96.49    103.88 o 
   5   1  16      254.25        1.14     43.39 o 
   6   1  16       86.10       -1.15     62.78 o 
  -9   2  16       13.98       45.99     25.14 o 
  -8   2  16        8.92       54.75     27.60 o 
  -7   2  16      155.99      136.75     35.90 o 
  -6   2  16        4.30       26.85     23.01 o 
  -5   2  16        1.55       15.70     21.10 o 
  -4   2  16        3.06        5.90     16.01 o 
  -3   2  16     1020.78     1141.76     60.82 o 
  -2   2  16        2.94        6.61     13.43 o 
  -1   2  16      810.43      939.57     65.82 o 
   0   2  16        7.62        5.61     33.70 o 
   1   2  16      921.66     1170.50    178.88 o 
   2   2  16       15.07        6.33     29.95 o 
   3   2  16     1694.92     1904.14    284.04 o 
   4   2  16        0.23      -25.10     47.52 o 
   5   2  16       20.91      -10.87     67.28 o 
   6   2  16        0.67        4.14     59.56 o 
  -9   3  16        4.42       34.81     45.97 o 
  -8   3  16        1.98      -26.44     28.32 o 
  -7   3  16       29.85       31.01     26.97 o 
  -6   3  16       46.46       51.55     18.86 o 
  -5   3  16      180.88      177.35     43.68 o 
  -4   3  16       90.50       91.72     25.31 o 
  -3   3  16        2.08       14.41     14.70 o 
  -2   3  16      240.78      273.92     36.19 o 
  -1   3  16     1356.40     1633.44     93.38 o 
   0   3  16     1223.20     1524.96    268.33 o 
   1   3  16     1060.73     1139.82    136.22 o 
   2   3  16        5.93       26.62     39.07 o 
   3   3  16      517.52      344.58     95.94 o 
   4   3  16      179.09       67.53     68.90 o 
   5   3  16      273.87       -0.71     42.07 o 
   6   3  16       20.55       -1.46     59.21 o 
  -9   4  16        2.59       74.35     56.75 o 
  -8   4  16       31.69       49.86     29.98 o 
  -7   4  16       29.14        0.71     22.88 o 
  -6   4  16       55.37       69.26     30.68 o 
  -5   4  16       26.33       47.63     25.32 o 
  -4   4  16      430.97      438.15     41.73 o 
  -3   4  16       31.26       13.92     16.45 o 
  -2   4  16     1028.96      996.35     54.80 o 
  -1   4  16       85.06       96.14     21.78 o 
   0   4  16       20.97       45.28     34.39 o 
   1   4  16       82.05       63.07     63.34 o 
   2   4  16      824.98     1211.00    185.34 o 
   3   4  16       82.04      109.43     79.50 o 
   4   4  16      254.88       74.18     67.06 o 
   5   4  16        0.88       -7.40     61.06 o 
   6   4  16      133.42        3.62     61.89 o 
  -9   5  16        0.14       23.68     34.71 o 
  -8   5  16        0.07        0.08     33.85 o 
  -7   5  16        2.56      -15.93     31.76 o 
  -6   5  16      171.64      166.67     45.17 o 
  -5   5  16       12.72       18.04     21.06 o 
  -4   5  16       92.75       57.14     24.76 o 
  -3   5  16       11.18       39.30     29.38 o 
  -2   5  16      268.40      275.83     46.09 o 
  -1   5  16      195.93      249.77     31.21 o 
   0   5  16     2182.41     2479.71    200.40 o 
   1   5  16      209.93      205.98     56.59 o 
   2   5  16      100.25      151.01     63.96 o 
   3   5  16       10.26       15.88     45.25 o 
   4   5  16      673.56      841.98    417.13 o 
   5   5  16       24.10       15.71     50.50 o 
   6   5  16      183.35       46.55     61.31 o 
  -9   6  16        0.74      -44.26     34.74 o 
  -8   6  16        7.40       13.67     34.29 o 
  -7   6  16       44.47       20.06     36.84 o 
  -6   6  16        0.18      -19.51     38.11 o 
  -5   6  16        0.07        1.54     49.18 o 
  -4   6  16       72.81       66.00     19.18 o 
  -3   6  16      827.38      867.72    117.41 o 
  -2   6  16      172.89      176.75     32.33 o 
  -1   6  16      222.68      223.40     56.41 o 
   0   6  16        9.87        6.37     14.07 o 
   1   6  16      778.31     1072.13    143.34 o 
   2   6  16      606.34      741.19    144.72 o 
   3   6  16      896.16      889.28    368.51 o 
   4   6  16        1.33      -33.35     42.33 o 
   5   6  16        2.63      -40.36     47.71 o 
  -8   7  16        1.48        5.67     36.91 o 
  -7   7  16        5.17       26.81     31.14 o 
  -6   7  16       11.06       41.35    192.69 o 
  -5   7  16      286.32      199.51    227.38 o 
  -4   7  16      157.38      197.12     92.42 o 
  -3   7  16        0.51        5.20     23.28 o 
  -2   7  16        3.80       13.22     17.74 o 
  -1   7  16     1333.95     1498.65    113.45 o 
   0   7  16      153.89      161.75     52.50 o 
   1   7  16      785.72      684.76     59.51 o 
   2   7  16        4.33       10.78     23.71 o 
   3   7  16      135.82      141.60     59.73 o 
   4   7  16        4.33      -15.05     33.22 o 
   5   7  16      302.34      459.81     97.63 o 
  -8   8  16        1.64       84.82     64.47 o 
  -7   8  16        4.74       11.07     56.06 o 
  -6   8  16       17.70      -59.34     88.98 o 
  -5   8  16       28.38       90.03    115.87 o 
  -4   8  16      132.21       47.95     81.39 o 
  -3   8  16       83.65       92.31     80.79 o 
  -2   8  16      509.55      468.27     35.92 o 
  -1   8  16       17.44       26.30     24.88 o 
   0   8  16        5.71       47.30     33.63 o 
   1   8  16      183.44      173.80     45.06 o 
   2   8  16      374.41      419.76     75.67 o 
   3   8  16       75.13      122.88     50.71 o 
   4   8  16      112.02      120.33     56.84 o 
   5   8  16        0.40      -41.83     63.01 o 
  -8   9  16        0.06       75.34     69.71 o 
  -7   9  16        3.30       99.00    114.05 o 
  -6   9  16       68.88      -25.58     87.91 o 
  -5   9  16        1.09       31.46     62.11 o 
  -4   9  16       99.60      135.78    131.68 o 
  -3   9  16       11.09       -0.02     47.20 o 
  -2   9  16      124.35       89.61     19.75 o 
  -1   9  16        0.88       33.65     36.15 o 
   0   9  16      698.77      761.54     87.71 o 
   1   9  16        5.25       26.63     31.96 o 
   2   9  16       42.22        3.52     34.16 o 
   3   9  16        0.05      -32.21     60.23 o 
   4   9  16      220.09      294.05     75.32 o 
   5   9  16        1.04       76.05     63.16 o 
  -7  10  16       19.08       10.88     87.37 o 
  -6  10  16        7.19      -26.26     63.10 o 
  -5  10  16        2.21       21.36     65.43 o 
  -4  10  16       88.23       14.52     73.91 o 
  -3  10  16      174.09      160.55    203.60 o 
  -2  10  16      172.34      147.18     83.43 o 
  -1  10  16       65.28       23.64     63.71 o 
   0  10  16        0.89        2.86     18.46 o 
   1  10  16       53.19       51.33     45.11 o 
   2  10  16      244.96      197.22     67.74 o 
   3  10  16       58.03       68.50     86.06 o 
   4  10  16       15.47        9.15     80.76 o 
  -7  11  16        1.24      339.56    183.10 o 
  -6  11  16        0.32       16.10     63.23 o 
  -5  11  16      103.27      -61.57     75.50 o 
  -4  11  16        2.57       -5.00     89.23 o 
  -3  11  16        5.11       48.52    121.51 o 
  -2  11  16        4.37       51.21     60.13 o 
  -1  11  16      367.45      118.28    153.22 o 
   0  11  16        3.59        0.15     26.28 o 
   1  11  16      176.87       79.83     61.98 o 
   2  11  16       22.49       15.73     35.38 o 
   3  11  16       56.02       58.31     71.84 o 
   4  11  16        1.95      -21.75     76.69 o 
  -6  12  16       12.48      114.09     94.60 o 
  -5  12  16        9.79       55.00     94.99 o 
  -4  12  16        4.17     -102.26     87.55 o 
  -3  12  16      127.86      127.12    190.15 o 
  -2  12  16       73.88       48.86     66.34 o 
  -1  12  16       39.84       11.37     51.02 o 
   0  12  16        0.05        0.34     17.77 o 
   1  12  16       57.46       17.92     42.69 o 
   2  12  16       37.22       18.46     40.48 o 
   3  12  16       66.44       47.96     50.30 o 
  -5  13  16        0.62      -69.25    100.00 o 
  -4  13  16       35.24      -32.72     70.83 o 
  -3  13  16       10.83      103.37    131.17 o 
  -2  13  16       15.93       22.89     66.41 o 
  -1  13  16        9.16       39.33     61.84 o 
   0  13  16      163.50      132.21    136.71 o 
   1  13  16        0.93       -6.08     24.91 o 
   2  13  16        1.71        4.04     32.20 o 
  -4  14  16       19.30       -0.35     64.99 o 
  -3  14  16        3.95       94.71    149.85 o 
  -2  14  16       52.76       66.28     84.00 o 
  -1  14  16        1.52      -62.39    139.18 o 
   0  14  16        2.29      -19.48    126.82 o 
   1  14  16        3.00       67.67    149.56 o 
  -2  15  16       40.66      -20.98     72.82 o 
  -1  15  16       44.75      -18.58     69.01 o 
  -9   0  17        5.22        9.23     38.49 o 
  -7   0  17      105.66      130.30     56.76 o 
  -5   0  17       56.45       13.44     32.51 o 
  -3   0  17     2066.13     2345.72    167.67 o 
  -1   0  17       11.14       53.40     56.16 o 
   1   0  17     1512.60     2431.75    369.09 o 
   3   0  17     1669.33     1825.14    654.40 o 
   5   0  17       60.56       -3.35     63.55 o 
  -9   1  17        3.49       35.14     32.95 o 
  -8   1  17        5.99      -10.16     28.88 o 
  -7   1  17       19.24       62.83     26.45 o 
  -6   1  17      134.48      154.51     36.07 o 
  -5   1  17      213.36      146.46     35.40 o 
  -4   1  17      353.12      350.08     37.41 o 
  -3   1  17        4.60      -15.69     19.77 o 
  -2   1  17      104.19      158.36     33.39 o 
  -1   1  17      498.16      632.85     67.26 o 
   0   1  17      835.85      919.06    151.31 o 
   1   1  17      493.36      432.73     80.02 o 
   2   1  17        0.30       -8.84     33.74 o 
   3   1  17      144.83       62.12     55.47 o 
   4   1  17      269.45        1.89     36.61 o 
   5   1  17      139.63        8.69     56.23 o 
   6   1  17       13.94        9.21     59.93 o 
  -9   2  17        0.04       -0.42     30.04 o 
  -8   2  17       33.58       37.35     29.19 o 
  -7   2  17        2.22      -12.97     22.79 o 
  -6   2  17       22.95      -10.17     22.66 o 
  -5   2  17        2.33       11.18     18.42 o 
  -4   2  17      598.83      709.26     62.06 o 
  -3   2  17       43.10       42.15     20.48 o 
  -2   2  17      746.97      831.16     50.84 o 
  -1   2  17      104.57       91.50     30.87 o 
   0   2  17       48.69       72.51     85.41 o 
   1   2  17       11.62       18.42     32.98 o 
   2   2  17     1454.28     1955.78    268.57 o 
   3   2  17       29.81       18.13     38.35 o 
   4   2  17      168.74       -0.94     43.69 o 
   5   2  17        2.20        1.73     45.04 o 
   6   2  17      147.97        0.88     61.94 o 
  -9   3  17        2.42       29.91     32.45 o 
  -8   3  17        0.44       19.98     27.77 o 
  -7   3  17       11.74       40.60     66.74 o 
  -6   3  17      136.73      108.85     31.43 o 
  -5   3  17       33.08       45.23     29.14 o 
  -4   3  17      180.44      171.10     31.69 o 
  -3   3  17       14.61       16.90     18.02 o 
  -2   3  17      488.84      622.83     47.98 o 
  -1   3  17      137.39      186.33     32.27 o 
   0   3  17      780.34      944.68    200.00 o 
   1   3  17      181.12      173.16     54.79 o 
   2   3  17        9.41       19.81     48.18 o 
   3   3  17       16.76       11.86     39.92 o 
   4   3  17      380.59       -2.06     45.64 o 
   5   3  17       31.50        2.41     49.12 o 
  -9   4  17        5.40       75.90     38.11 o 
  -8   4  17        3.33       82.15     38.73 o 
  -7   4  17       41.67       22.09     35.35 o 
  -6   4  17        0.89       44.76     30.19 o 
  -5   4  17       38.86      -11.36     17.62 o 
  -4   4  17      107.43       91.96     31.86 o 
  -3   4  17     1103.50     1107.58    101.33 o 
  -2   4  17       34.24       44.29     15.84 o 
  -1   4  17      249.40      312.07     45.42 o 
   0   4  17       24.52       17.11    103.36 o 
   1   4  17      440.39      579.52    106.70 o 
   2   4  17      214.15      174.30     80.37 o 
   3   4  17      978.44     1285.24    218.70 o 
   4   4  17        0.52        6.95     46.23 o 
   5   4  17       24.74       -3.36     53.74 o 
  -8   5  17        0.04       -4.44     41.22 o 
  -7   5  17       30.78       -8.72     43.05 o 
  -6   5  17        7.31      139.76     57.47 o 
  -5   5  17      383.20      260.65     41.06 o 
  -4   5  17       98.76      113.71     30.76 o 
  -3   5  17        6.50       37.16     24.78 o 
  -2   5  17        1.02        8.75     13.90 o 
  -1   5  17     1421.88     1580.56    100.15 o 
   0   5  17      321.20      366.20     44.28 o 
   1   5  17      765.25      742.20    151.59 o 
   2   5  17       17.45      -25.39     60.31 o 
   3   5  17      258.42      221.10     90.56 o 
   4   5  17       16.06      126.11     94.09 o 
   5   5  17      282.26      287.89    218.84 o 
  -8   6  17       14.47       58.62     44.96 o 
  -7   6  17        3.48       54.79     38.07 o 
  -6   6  17        5.99       99.92     78.86 o 
  -5   6  17       35.56       21.09     22.83 o 
  -4   6  17      179.09      134.93     27.03 o 
  -3   6  17      240.86      190.10     36.36 o 
  -2   6  17      444.16      490.05     51.06 o 
  -1   6  17        1.54       30.84     48.88 o 
   0   6  17       90.70      102.14     22.21 o 
   1   6  17       52.09      110.37     53.39 o 
   2   6  17      769.16     1007.29    185.02 o 
   3   6  17       30.84      101.85    112.03 o 
   4   6  17       35.48       32.86     45.30 o 
   5   6  17        1.18       67.16     62.47 o 
  -8   7  17        0.57       48.71     75.26 o 
  -7   7  17        0.40       32.34     21.35 o 
  -6   7  17       96.25      228.36    157.92 o 
  -5   7  17        3.14       45.31     56.21 o 
  -4   7  17      104.66       97.47    116.22 o 
  -3   7  17       22.56       14.28     15.43 o 
  -2   7  17      171.59      159.97     29.31 o 
  -1   7  17       24.32      -24.55     31.04 o 
   0   7  17      843.69     1063.98    111.98 o 
   1   7  17       10.65       12.07     17.09 o 
   2   7  17       54.35        2.06     24.31 o 
   3   7  17        2.80       30.87     38.29 o 
   4   7  17      257.21      317.56     95.38 o 
   5   7  17        1.53      -13.31     93.33 o 
  -8   8  17       12.93      -90.99     65.69 o 
  -7   8  17        4.69       74.05     76.64 o 
  -6   8  17        0.83       18.61    148.38 o 
  -5   8  17        3.66      -22.04     53.20 o 
  -4   8  17       89.65       59.97     88.15 o 
  -3   8  17      152.77       69.41    152.10 o 
  -2   8  17       55.33       42.10     16.98 o 
  -1   8  17        8.44       17.62     33.80 o 
   0   8  17       38.62       67.87     48.55 o 
   1   8  17      303.01      319.48     85.90 o 
   2   8  17      220.91      294.00     84.07 o 
   3   8  17      216.08      265.29     55.44 o 
   4   8  17       10.90       78.13     51.82 o 
  -7   9  17        8.79      -63.47    102.51 o 
  -6   9  17        2.73      -37.70    133.39 o 
  -5   9  17       86.43       67.72     80.59 o 
  -4   9  17        2.65       -0.36     60.53 o 
  -3   9  17        5.53      -93.24    129.44 o 
  -2   9  17       26.36       14.07     11.65 o 
  -1   9  17      483.75      472.29    183.94 o 
   0   9  17       30.47       13.79     24.01 o 
   1   9  17      201.69      244.16     86.74 o 
   2   9  17        4.72        0.25     30.44 o 
   3   9  17      153.10      218.04     89.68 o 
   4   9  17        0.44      -24.99     65.83 o 
  -7  10  17        2.35       -1.49     91.68 o 
  -6  10  17        8.54      -23.87     75.22 o 
  -5  10  17       12.54      -48.62     92.74 o 
  -4  10  17       14.96      -35.44     89.17 o 
  -3  10  17       95.35       -0.20     51.56 o 
  -2  10  17       92.33      157.28    115.11 o 
  -1  10  17       13.07       21.80     34.48 o 
   0  10  17        1.75       -3.98     46.26 o 
   1  10  17      153.15       81.49     81.53 o 
   2  10  17       93.91       68.05     41.85 o 
   3  10  17       61.72      102.74     67.27 o 
  -6  11  17       13.29       59.09     93.51 o 
  -5  11  17        0.94      -78.22    130.56 o 
  -4  11  17       50.09      125.62    190.44 o 
  -3  11  17        6.59      -77.35    113.65 o 
  -2  11  17       43.03      119.19     84.08 o 
  -1  11  17        3.61       95.10     71.41 o 
   0  11  17      160.35       92.04     59.39 o 
   1  11  17       13.22       -9.21     38.90 o 
   2  11  17        0.08       23.30     29.10 o 
   3  11  17        0.28      -83.28     55.52 o 
  -5  12  17        0.24       56.04    111.80 o 
  -4  12  17       35.98      171.97    222.30 o 
  -3  12  17       43.80       22.62    116.78 o 
  -2  12  17       63.33       22.34     64.21 o 
  -1  12  17       25.46       25.50     68.81 o 
   0  12  17        7.72      -10.37     30.30 o 
   1  12  17       14.09        8.92     33.76 o 
   2  12  17      117.98       51.88     53.09 o 
  -4  13  17        0.18      -81.42    124.66 o 
  -3  13  17        3.57      -78.49     93.04 o 
  -2  13  17       18.40       68.40    107.92 o 
  -1  13  17       99.39       59.96     82.20 o 
   0  13  17        3.38       -8.26     47.87 o 
   1  13  17       54.38       51.62     73.63 o 
  -3  14  17       49.42       25.07     61.06 o 
  -2  14  17       12.00       40.86     96.58 o 
  -1  14  17        8.06       11.06     74.41 o 
   0  14  17        0.72       48.41     90.91 o 
  -8   0  18       35.84       30.94     39.77 o 
  -6   0  18        4.74       43.97     47.09 o 
  -4   0  18      590.78      706.39     69.09 o 
  -2   0  18      608.82      649.71     82.14 o 
   0   0  18      395.97      442.01    144.54 o 
   2   0  18     1380.97     1371.20    468.32 o 
   4   0  18       87.55       -9.06     97.77 o 
  -9   1  18        1.70       39.83     38.20 o 
  -8   1  18        0.08       54.96     34.53 o 
  -7   1  18       21.73       34.12     43.96 o 
  -6   1  18       13.06       34.42     22.93 o 
  -5   1  18       60.76       86.11     26.04 o 
  -4   1  18       92.21      105.34     26.70 o 
  -3   1  18       22.85       37.07     26.05 o 
  -2   1  18      500.74      509.51     54.09 o 
  -1   1  18      578.65      675.83     72.40 o 
   0   1  18      902.59     1090.99    181.22 o 
   1   1  18       70.35       70.00     83.26 o 
   2   1  18       24.41      -25.58     56.82 o 
   3   1  18       41.33        3.70     37.45 o 
   4   1  18      191.68        1.13     38.50 o 
   5   1  18       66.67       -6.20     55.77 o 
  -8   2  18        0.81       32.86     47.24 o 
  -7   2  18       36.35       28.22     46.07 o 
  -6   2  18        0.00       19.59     30.27 o 
  -5   2  18       12.04       56.36     29.11 o 
  -4   2  18        0.48      -13.72     16.44 o 
  -3   2  18     1289.69     1463.02     83.26 o 
  -2   2  18        2.19       32.01     16.93 o 
  -1   2  18       79.83       29.25     29.35 o 
   0   2  18       60.19       44.58     61.95 o 
   1   2  18      653.65      945.43    189.47 o 
   2   2  18       22.41       19.65     39.39 o 
   3   2  18      681.60      140.39    120.67 o 
   4   2  18       14.62        5.85     51.33 o 
   5   2  18       40.78       -0.09     55.46 o 
  -8   3  18        0.13       81.42     58.06 o 
  -7   3  18       11.98       16.49     27.85 o 
  -6   3  18       12.65       46.81     26.40 o 
  -5   3  18      114.99      110.90     39.17 o 
  -4   3  18      132.23      118.10     32.81 o 
  -3   3  18        7.03        7.99     13.01 o 
  -2   3  18        2.90       20.08     21.53 o 
  -1   3  18      857.02      934.34     81.87 o 
   0   3  18      214.90      249.93    101.69 o 
   1   3  18      118.54      110.86     54.97 o 
   2   3  18       40.54        4.59     41.15 o 
   3   3  18      189.45      154.71     85.80 o 
   4   3  18       80.14       -8.03     47.13 o 
   5   3  18      288.94      -11.05     61.76 o 
  -8   4  18       19.26       52.90     50.88 o 
  -7   4  18        3.98       18.77     46.74 o 
  -6   4  18       15.51       34.66     29.61 o 
  -5   4  18        0.68       27.42     27.40 o 
  -4   4  18      228.03      203.25     32.66 o 
  -3   4  18       47.45       13.56     20.74 o 
  -2   4  18      532.88      527.04     43.90 o 
  -1   4  18       29.41       43.53     28.87 o 
   0   4  18       40.06       38.03     29.82 o 
   1   4  18      139.02      198.52     80.39 o 
   2   4  18      631.64      663.46    259.32 o 
   3   4  18        1.49      -40.63     81.33 o 
   4   4  18       45.02       83.20     99.96 o 
   5   4  18        2.93       -2.42     48.70 o 
  -8   5  18        0.11       32.38     50.13 o 
  -7   5  18       10.18      -22.16     67.56 o 
  -6   5  18       85.78       78.85     60.90 o 
  -5   5  18       31.75       29.30     19.32 o 
  -4   5  18       86.18       47.36     27.61 o 
  -3   5  18        4.17       36.82     22.45 o 
  -2   5  18      359.47      454.44     48.75 o 
  -1   5  18       21.66       41.15     21.98 o 
   0   5  18      514.92      513.57     90.64 o 
   1   5  18       44.84      122.63     85.12 o 
   2   5  18       13.05       55.82     48.49 o 
   3   5  18        5.01        0.70     45.70 o 
   4   5  18      349.82      528.11    269.67 o 
   5   5  18       19.31      -29.61     95.55 o 
  -8   6  18        2.37      -39.94     48.40 o 
  -7   6  18       20.79      177.99     97.51 o 
  -6   6  18        2.26       21.02     51.58 o 
  -5   6  18        6.16       -2.96     53.75 o 
  -4   6  18       35.56       28.97     14.12 o 
  -3   6  18      340.88      348.57     51.50 o 
  -2   6  18       23.04       10.29     21.01 o 
  -1   6  18       33.25       32.53     38.21 o 
   0   6  18       73.66       65.20     18.86 o 
   1   6  18      291.79      380.15    106.82 o 
   2   6  18       30.10       63.68     72.12 o 
   3   6  18      232.98      255.28    212.36 o 
   4   6  18        0.71      -44.47     52.30 o 
  -8   7  18        0.61       53.85    155.34 o 
  -7   7  18       12.76       -3.59    145.25 o 
  -6   7  18        3.68      -17.00     73.93 o 
  -5   7  18      145.09      141.25    155.75 o 
  -4   7  18        1.72      -58.33    100.40 o 
  -3   7  18        1.60       -2.12     16.48 o 
  -2   7  18        0.32        0.86     17.89 o 
  -1   7  18      827.48      931.39    133.92 o 
   0   7  18      128.11      164.04     42.83 o 
   1   7  18      190.03      176.26     78.00 o 
   2   7  18        3.37       71.78     35.61 o 
   3   7  18      162.96      158.35     66.89 o 
   4   7  18        6.80       68.55     41.87 o 
  -7   8  18        7.10      -99.33    142.66 o 
  -6   8  18       11.80       47.55    107.78 o 
  -5   8  18        6.77      -24.73     56.93 o 
  -4   8  18       70.24        4.61     79.08 o 
  -3   8  18       92.04       99.31     74.53 o 
  -2   8  18       56.89       52.50     26.39 o 
  -1   8  18        7.43      -16.76     42.13 o 
   0   8  18       18.44      -24.67     50.82 o 
   1   8  18       95.43      114.57     46.10 o 
   2   8  18      255.98      367.45    131.41 o 
   3   8  18       50.02      192.03     91.71 o 
   4   8  18        8.31       28.64     82.09 o 
  -7   9  18        0.07       50.53     99.29 o 
  -6   9  18       48.96      278.86    139.76 o 
  -5   9  18        0.46       28.15     59.78 o 
  -4   9  18       30.21        4.21     69.41 o 
  -3   9  18       13.09      -31.24     57.82 o 
  -2   9  18      154.46      166.73    119.48 o 
  -1   9  18       13.55       72.55     46.65 o 
   0   9  18      297.90      298.66    139.69 o 
   1   9  18       13.65      -16.03     36.86 o 
   2   9  18        0.02       33.91     38.27 o 
   3   9  18        1.35       13.14     42.81 o 
  -6  10  18        0.01      158.91    115.32 o 
  -5  10  18        0.21       35.01     65.60 o 
  -4  10  18       56.70      172.88    161.24 o 
  -3  10  18       48.80      121.31     74.07 o 
  -2  10  18      112.86      140.84     76.28 o 
  -1  10  18       62.68       -2.61     76.81 o 
   0  10  18       44.51       41.57     37.91 o 
   1  10  18       32.56       19.01     35.12 o 
   2  10  18       94.42       56.28     48.19 o 
   3  10  18       84.49       82.94     56.14 o 
  -6  11  18        1.76      118.23    116.58 o 
  -5  11  18       25.47      -12.83     75.36 o 
  -4  11  18        1.62      -72.27    114.06 o 
  -3  11  18        1.94       74.84     86.10 o 
  -2  11  18       15.18       35.86     57.98 o 
  -1  11  18      138.50      201.87    144.14 o 
   0  11  18        0.09      -30.22     38.07 o 
   1  11  18       56.56       10.47     36.65 o 
   2  11  18        1.13      -24.91     47.16 o 
  -5  12  18        8.55       -3.75     60.20 o 
  -4  12  18        4.45        5.37    100.60 o 
  -3  12  18       60.05      150.38    123.36 o 
  -2  12  18       17.98      -11.99     53.82 o 
  -1  12  18        6.13       29.24     59.62 o 
   0  12  18        0.46       20.13     59.12 o 
   1  12  18       70.83       25.05     39.65 o 
  -3  13  18        5.07       -9.60     60.34 o 
  -2  13  18       17.64       96.27    107.15 o 
  -1  13  18        5.28       83.91    101.31 o 
   0  13  18       75.48       21.86     81.52 o 
  -7   0  19       22.73      101.48     72.45 o 
  -5   0  19       43.13       64.93     30.85 o 
  -3   0  19      569.18      666.86     85.61 o 
  -1   0  19      110.07       78.76     44.07 o 
   1   0  19      876.16     1268.91    473.63 o 
   3   0  19      186.95       -4.54     77.89 o 
   5   0  19       80.41       -2.15    110.40 o 
  -8   1  19        2.18      -39.86     54.68 o 
  -7   1  19       21.16        5.74     48.37 o 
  -6   1  19       29.96        6.87     25.21 o 
  -5   1  19      106.73       94.27     28.38 o 
  -4   1  19       16.23       14.09     17.42 o 
  -3   1  19        2.21      -25.06     25.73 o 
  -2   1  19       97.89       79.22     33.38 o 
  -1   1  19      598.97      527.43     78.17 o 
   0   1  19      425.56      474.19    136.27 o 
   1   1  19       59.47       53.53     70.97 o 
   2   1  19        2.45        8.62     40.20 o 
   3   1  19       51.14       -5.46     34.13 o 
   4   1  19       77.61       -2.31     56.74 o 
   5   1  19       87.38       -1.83     47.63 o 
  -8   2  19       17.34       75.04     84.48 o 
  -7   2  19        0.04       -8.03     28.37 o 
  -6   2  19        0.11       13.44     26.96 o 
  -5   2  19        8.16       14.57     22.71 o 
  -4   2  19      263.49      310.80     33.86 o 
  -3   2  19       21.04       20.01     23.23 o 
  -2   2  19      420.25      380.00     65.53 o 
  -1   2  19       52.24      -20.47     27.92 o 
   0   2  19      135.44      298.85     93.01 o 
   1   2  19        4.61       27.75     62.81 o 
   2   2  19      873.13      935.65    454.46 o 
   3   2  19        9.30       13.75     51.12 o 
   4   2  19       11.80       -4.53     43.54 o 
   5   2  19        0.95       10.35     65.29 o 
  -8   3  19        0.03       -4.57    104.07 o 
  -7   3  19        4.15        4.36     39.86 o 
  -6   3  19       44.82       55.03     39.63 o 
  -5   3  19       47.37       25.66     20.60 o 
  -4   3  19       59.41       51.47     22.07 o 
  -3   3  19        3.86       27.17     19.06 o 
  -2   3  19      114.57      172.04     34.88 o 
  -1   3  19      247.93      217.06     51.47 o 
   0   3  19      725.76     1079.12    270.27 o 
   1   3  19        4.38       -2.39     33.68 o 
   2   3  19       47.24       75.16     56.70 o 
   3   3  19       18.12      175.46    116.99 o 
   4   3  19      217.47      117.82    139.86 o 
  -8   4  19        0.97      108.99     77.03 o 
  -7   4  19       17.47      -43.18    166.02 o 
  -6   4  19        0.01      -52.84     52.14 o 
  -5   4  19       18.41       -0.49     21.70 o 
  -4   4  19        8.16       10.40     16.57 o 
  -3   4  19      349.61      227.12     86.60 o 
  -2   4  19       13.61        5.00     13.68 o 
  -1   4  19       28.40        4.39     23.29 o 
   0   4  19       80.98      104.72     48.28 o 
   1   4  19      511.22      546.48    108.11 o 
   2   4  19        2.98       -5.94     45.58 o 
   3   4  19      265.80      353.49    134.31 o 
   4   4  19        0.54      -15.06     84.18 o 
  -8   5  19        0.51       88.22     98.09 o 
  -7   5  19       13.85      -79.13     75.50 o 
  -6   5  19        0.35       -9.74     75.87 o 
  -5   5  19       53.49       57.27     75.24 o 
  -4   5  19       15.09        2.39     21.43 o 
  -3   5  19        0.64      -15.20     20.80 o 
  -2   5  19        3.02       -7.20     13.83 o 
  -1   5  19      568.18      587.84     67.50 o 
   0   5  19       72.01       66.49     35.40 o 
   1   5  19       64.11      147.59     78.63 o 
   2   5  19        0.04      -19.97     54.95 o 
   3   5  19      182.36      239.70    152.06 o 
   4   5  19       26.38        4.35     77.72 o 
  -7   6  19        1.01      -72.96     85.02 o 
  -6   6  19        5.80       55.39     80.29 o 
  -5   6  19        4.77       56.51     92.63 o 
  -4   6  19       92.20       48.98     33.77 o 
  -3   6  19        4.34      -12.47     34.90 o 
  -2   6  19       50.22       80.92     27.75 o 
  -1   6  19        0.73       15.64     44.60 o 
   0   6  19      149.24      239.38     85.19 o 
   1   6  19      179.21      188.80     65.51 o 
   2   6  19      293.70      170.30     86.29 o 
   3   6  19        8.11      175.71    123.57 o 
   4   6  19        1.45       86.78     57.14 o 
  -7   7  19        0.03      -39.41     80.59 o 
  -6   7  19       59.18      112.16    102.82 o 
  -5   7  19        6.93       47.56     60.41 o 
  -4   7  19       48.59       22.00     55.36 o 
  -3   7  19        3.14      -36.54     36.25 o 
  -2   7  19      234.29      171.49     48.36 o 
  -1   7  19       15.35      -53.42     52.86 o 
   0   7  19      316.54      488.46     96.55 o 
   1   7  19        4.80       42.25     51.16 o 
   2   7  19       15.28       50.81     49.47 o 
   3   7  19        0.21      114.49     88.61 o 
  -7   8  19        7.58      -51.56    154.46 o 
  -6   8  19        0.02      -92.42     79.41 o 
  -5   8  19        6.73      -47.22     64.86 o 
  -4   8  19       17.81      -22.71     69.49 o 
  -3   8  19       72.01      119.53     89.30 o 
  -2   8  19       76.17       98.85     45.32 o 
  -1   8  19       24.71        7.94     34.18 o 
   0   8  19       66.21       60.13     41.69 o 
   1   8  19       88.41       84.41     54.99 o 
   2   8  19       70.09      161.30     74.14 o 
   3   8  19       88.89      113.83     73.01 o 
  -6   9  19        0.99        6.12     75.16 o 
  -5   9  19       44.91       14.55     56.96 o 
  -4   9  19        7.86       34.35     91.93 o 
  -3   9  19        0.24       16.07     62.48 o 
  -2   9  19        1.31       10.86     50.09 o 
  -1   9  19      213.01      184.05     97.32 o 
   0   9  19        3.35      -16.69     24.23 o 
   1   9  19       51.17       -0.52     34.81 o 
   2   9  19        3.06       42.92     45.86 o 
   3   9  19       71.06      112.22     63.75 o 
  -6  10  19        2.60        5.29     77.10 o 
  -5  10  19        9.02      -30.68    120.24 o 
  -4  10  19       25.64       12.88     85.69 o 
  -3  10  19       63.53      122.65    110.04 o 
  -2  10  19       44.13      102.06     90.56 o 
  -1  10  19        0.03       76.43     83.36 o 
   0  10  19        4.67        9.70     19.18 o 
   1  10  19       71.32       73.83     41.39 o 
   2  10  19       55.75        9.62     40.50 o 
  -5  11  19        0.17      350.21    415.22 o 
  -4  11  19        4.35       21.24    125.78 o 
  -3  11  19        1.95      -22.81     82.45 o 
  -2  11  19       54.17       46.99     71.62 o 
  -1  11  19        4.97       -9.30     61.39 o 
   0  11  19      115.23       94.43     82.46 o 
   1  11  19        0.19       27.10     32.86 o 
  -4  12  19       20.34      225.49    388.79 o 
  -3  12  19        6.92      224.35    224.18 o 
  -2  12  19       28.00       38.60    108.68 o 
  -1  12  19        5.55       84.94     92.77 o 
   0  12  19       28.87       73.39     87.70 o 
  -8   0  20        4.91      -58.41    109.62 o 
  -6   0  20        2.22       13.51     33.99 o 
  -4   0  20      228.13      241.99     51.66 o 
  -2   0  20       51.41        7.01     26.98 o 
   0   0  20      122.20      117.64    180.77 o 
   2   0  20      483.86       -7.67    182.54 o 
   4   0  20        0.55        1.84     94.98 o 
  -8   1  20        0.76      316.90    171.45 o 
  -7   1  20       10.22       69.66     37.17 o 
  -6   1  20       48.88       32.19     26.17 o 
  -5   1  20       25.56       49.26     24.99 o 
  -4   1  20       10.88       25.45     27.78 o 
  -3   1  20        3.09        9.41     18.44 o 
  -2   1  20       95.97       99.25     36.58 o 
  -1   1  20      208.48      145.29     51.88 o 
   0   1  20      209.06      223.51    109.84 o 
   1   1  20       26.05       -9.48     70.77 o 
   2   1  20       12.83        1.84     67.06 o 
   3   1  20       63.83      -10.42     66.40 o 
   4   1  20      153.29       -4.77     41.13 o 
  -8   2  20        0.17     -193.04    189.26 o 
  -7   2  20       16.60       88.24     48.40 o 
  -6   2  20        0.16       33.96     28.28 o 
  -5   2  20       45.96       57.51     32.76 o 
  -4   2  20        9.76       13.45     31.52 o 
  -3   2  20      313.73      279.70     42.00 o 
  -2   2  20       15.14        3.70     22.11 o 
  -1   2  20       40.44        2.25     20.56 o 
   0   2  20        5.50      -11.83     64.54 o 
   1   2  20      622.26      627.47    483.13 o 
   2   2  20       37.18       34.60     52.88 o 
   3   2  20      160.99      100.63    100.67 o 
   4   2  20        1.35       23.22     47.50 o 
  -8   3  20        0.09       12.89     79.76 o 
  -7   3  20        5.82       38.17     85.02 o 
  -6   3  20        7.92        0.21     26.63 o 
  -5   3  20       51.31       32.16     22.83 o 
  -4   3  20        4.83        9.19     18.49 o 
  -3   3  20       22.38        7.86     17.17 o 
  -2   3  20       96.79       68.60     29.74 o 
  -1   3  20      352.41      256.95     74.87 o 
   0   3  20      201.03      106.26     83.92 o 
   1   3  20       22.83       34.83     69.35 o 
   2   3  20        4.97      -32.06     68.65 o 
   3   3  20      155.15      202.44    102.22 o 
   4   3  20       41.71      131.67    130.14 o 
  -7   4  20        1.54       11.54     83.55 o 
  -6   4  20        0.02       98.76     61.80 o 
  -5   4  20       11.59       24.92     21.58 o 
  -4   4  20      157.90      147.88     50.36 o 
  -3   4  20        2.81      -13.80     20.66 o 
  -2   4  20      156.67       85.72     28.02 o 
  -1   4  20        0.12       12.28     37.90 o 
   0   4  20       41.69       40.76     37.35 o 
   1   4  20        3.65      -11.07     47.81 o 
   2   4  20      488.02      278.31    163.40 o 
   3   4  20        8.61       21.63     76.04 o 
   4   4  20        0.49      -42.81     70.63 o 
  -7   5  20        0.23      -52.99    116.28 o 
  -6   5  20       26.66       -8.92     43.46 o 
  -5   5  20        2.76      -40.63     58.97 o 
  -4   5  20        5.60       22.25     17.92 o 
  -3   5  20        2.91      -58.13     40.30 o 
  -2   5  20      154.88      137.52     50.13 o 
  -1   5  20       69.22       23.01     39.16 o 
   0   5  20      314.59      589.31    113.75 o 
   1   5  20        0.71       54.49     70.50 o 
   2   5  20       28.68       75.74     80.71 o 
   3   5  20        1.63      214.94    115.05 o 
  -7   6  20       11.67      140.55     93.84 o 
  -6   6  20        0.15      -17.37     69.32 o 
  -5   6  20        5.88       53.87    100.71 o 
  -4   6  20       24.91       25.46     56.16 o 
  -3   6  20       72.12       83.12     39.44 o 
  -2   6  20       38.01       36.63     31.89 o 
  -1   6  20        9.26       -1.93     47.15 o 
   0   6  20       30.12      147.28     70.57 o 
   1   6  20      183.78      280.49     98.89 o 
   2   6  20       37.89      123.98     81.73 o 
   3   6  20       63.54      169.93     92.37 o 
  -6   7  20        0.07      102.33    102.37 o 
  -5   7  20       24.87      142.42    245.78 o 
  -4   7  20       14.35       28.11     51.95 o 
  -3   7  20       15.32      149.38     82.48 o 
  -2   7  20        0.28       10.61     29.88 o 
  -1   7  20      181.69      217.95     96.12 o 
   0   7  20        1.21       88.37     73.98 o 
   1   7  20       32.84       -2.98     44.90 o 
   2   7  20        0.40      -35.29     59.62 o 
   3   7  20      120.82       43.69     61.05 o 
  -6   8  20        0.82      130.56     86.91 o 
  -5   8  20       10.26      -23.72    105.72 o 
  -4   8  20       22.83      230.00    110.63 o 
  -3   8  20       25.78       54.67     68.58 o 
  -2   8  20       62.18       97.04     63.66 o 
  -1   8  20        1.69       88.86     52.93 o 
   0   8  20       22.30       56.72     62.68 o 
   1   8  20       92.65       68.92     57.83 o 
   2   8  20       96.34      104.40     75.90 o 
  -5   9  20        0.59      -34.45    119.88 o 
  -4   9  20        5.47      216.80    142.07 o 
  -3   9  20        0.86       34.61     73.53 o 
  -2   9  20       57.83      114.70     86.94 o 
  -1   9  20        0.78       -2.19     47.29 o 
   0   9  20       95.82       20.77     42.22 o 
   1   9  20        1.50       -9.63     30.41 o 
   2   9  20       32.54       63.64     41.13 o 
  -5  10  20        1.35      291.45    221.83 o 
  -4  10  20       12.01      -40.92    197.70 o 
  -3  10  20       28.10       25.10     73.30 o 
  -2  10  20       11.78       67.12     72.21 o 
  -1  10  20        5.60       87.75    104.15 o 
   0  10  20       22.84      -86.23    111.29 o 
   1  10  20       13.22       70.80     79.64 o 
  -4  11  20        1.74     -208.48    138.98 o 
  -3  11  20        0.30      -19.81     78.99 o 
  -2  11  20        0.25       62.88     88.75 o 
  -1  11  20       73.53      203.74    134.42 o 
   0  11  20        0.60      182.22    122.70 o 
  -7   0  21        1.18       18.05     37.45 o 
  -5   0  21       16.10       38.39     49.88 o 
  -3   0  21      112.22       37.87     33.59 o 
  -1   0  21        6.98      -11.05     38.04 o 
   1   0  21      423.33        8.50     94.04 o 
   3   0  21      112.73      -73.51    184.54 o 
  -7   1  21        7.65       20.05     41.44 o 
  -6   1  21        8.94       27.28     20.81 o 
  -5   1  21       24.29       -7.02     23.21 o 
  -4   1  21       20.49      -21.78     23.41 o 
  -3   1  21       19.07       19.52     21.59 o 
  -2   1  21       91.46       85.64     26.82 o 
  -1   1  21      186.97      119.68     43.44 o 
   0   1  21       96.21       52.66     77.28 o 
   1   1  21       19.02        0.35     91.58 o 
   2   1  21        0.71      -10.73    134.05 o 
   3   1  21       80.05        0.38     47.62 o 
  -7   2  21        0.57       84.72     72.93 o 
  -6   2  21        2.79      -32.96     30.11 o 
  -5   2  21        0.21       -0.16     20.69 o 
  -4   2  21      121.80      104.46     26.90 o 
  -3   2  21        3.90      -13.45     22.19 o 
  -2   2  21       21.30       29.23     32.80 o 
  -1   2  21       17.15       39.75     34.19 o 
   0   2  21      128.04       34.55     76.70 o 
   1   2  21       23.54      -19.03     70.12 o 
   2   2  21      273.54       -6.30     76.47 o 
   3   2  21        3.83      -49.04     91.49 o 
  -7   3  21        1.11      -12.94     50.86 o 
  -6   3  21       21.28       83.57     53.91 o 
  -5   3  21        6.86      -22.34     20.50 o 
  -4   3  21        7.87       57.69     23.91 o 
  -3   3  21        5.04       65.09     38.75 o 
  -2   3  21      148.88       95.01     45.91 o 
  -1   3  21       58.37       58.00     40.93 o 
   0   3  21       77.71      117.17     68.61 o 
   1   3  21       12.55       17.10     84.13 o 
   2   3  21        9.18       62.03     56.63 o 
   3   3  21       12.65       98.56    119.90 o 
  -7   4  21        3.05      -90.13    112.74 o 
  -6   4  21        1.37      -13.24     36.37 o 
  -5   4  21       12.28       45.33     48.79 o 
  -4   4  21        2.44      -12.92     31.19 o 
  -3   4  21      112.09       63.80     32.54 o 
  -2   4  21       18.30        9.96     31.81 o 
  -1   4  21        1.96      -36.80     70.30 o 
   0   4  21        1.17      -20.90     31.95 o 
   1   4  21      277.76      239.86    230.50 o 
   2   4  21       16.70      -16.44     56.69 o 
   3   4  21       32.47       83.86     73.01 o 
  -7   5  21        7.34       22.95     68.20 o 
  -6   5  21        8.83      110.69    100.71 o 
  -5   5  21       27.71      116.86    100.47 o 
  -4   5  21        8.49      -88.32     58.88 o 
  -3   5  21       25.48       20.80     48.85 o 
  -2   5  21       20.64       52.93     39.85 o 
  -1   5  21      148.87      171.98     71.76 o 
   0   5  21       34.30      100.85     74.62 o 
   1   5  21       12.10       29.21    125.68 o 
   2   5  21        4.46      -56.11     83.27 o 
   3   5  21      101.70      130.92     82.21 o 
  -6   6  21        0.02       50.85     85.37 o 
  -5   6  21        7.35       56.30     76.15 o 
  -4   6  21       51.62      155.30     93.16 o 
  -3   6  21       12.62       31.96     58.94 o 
  -2   6  21       40.99       52.13     35.62 o 
  -1   6  21        3.49       20.79     47.35 o 
   0   6  21       12.69       67.87     62.08 o 
   1   6  21        2.35      -21.34     39.69 o 
   2   6  21      123.11      166.73     83.52 o 
  -6   7  21       13.65      -62.15     92.94 o 
  -5   7  21        3.93      -25.43     76.87 o 
  -4   7  21        0.32       22.69     62.63 o 
  -3   7  21        0.02       40.32    105.19 o 
  -2   7  21       90.23       92.35     33.13 o 
  -1   7  21       11.88       -5.75     43.07 o 
   0   7  21       90.96      160.23     80.45 o 
   1   7  21        2.52        2.40     29.96 o 
   2   7  21       17.08        3.06     36.37 o 
  -5   8  21        6.80       51.57    127.02 o 
  -4   8  21       20.37      -53.11    105.72 o 
  -3   8  21       27.00     -116.68    129.54 o 
  -2   8  21        2.09        5.08     84.26 o 
  -1   8  21        0.62       44.96     67.67 o 
   0   8  21       30.82       43.42     71.10 o 
   1   8  21       59.26       34.42     36.01 o 
  -5   9  21       18.56      228.56    169.32 o 
  -4   9  21        1.74      199.42    202.83 o 
  -3   9  21       17.43       30.26    136.36 o 
  -2   9  21        0.74      147.05    181.71 o 
  -1   9  21       85.85       99.92    211.33 o 
   0   9  21        0.71       -1.82     59.11 o 
   1   9  21        9.66       40.55     51.41 o 
  -3  10  21       18.02       76.92    129.13 o 
  -2  10  21       22.63      374.65    260.61 o 
  -1  10  21        5.42      -25.13     97.37 o 
   0  10  21        1.49      133.21    140.59 o 
  -6   0  22        1.94       -9.58     29.50 o 
  -4   0  22       70.12      104.25     40.59 o 
  -2   0  22       44.22       12.38     34.61 o 
   0   0  22       97.95        4.11     34.20 o 
   2   0  22      141.34      -33.75    148.67 o 
  -7   1  22        1.34       -4.85     33.14 o 
  -6   1  22        8.94      -22.38     25.10 o 
  -5   1  22        4.42       22.58     24.57 o 
  -4   1  22        2.60      -18.57     21.72 o 
  -3   1  22       14.16      -15.48     20.46 o 
  -2   1  22       74.49       67.28     34.63 o 
  -1   1  22       78.89       25.55     27.51 o 
   0   1  22       47.04        4.90     26.65 o 
   1   1  22        9.67       -2.45     80.51 o 
   2   1  22        4.60       15.61    154.25 o 
  -6   2  22        0.02      -28.09     26.77 o 
  -5   2  22       22.26       14.28     23.73 o 
  -4   2  22        0.40       23.81     28.81 o 
  -3   2  22       64.47       64.42     28.21 o 
  -2   2  22        1.14       12.69     25.23 o 
  -1   2  22        4.98       48.99     36.28 o 
   0   2  22        1.15       -2.74     40.41 o 
   1   2  22      262.42       -5.19     80.53 o 
   2   2  22        2.06       -6.02     81.02 o 
  -6   3  22        3.34       83.33     65.93 o 
  -5   3  22       11.96       25.69     37.32 o 
  -4   3  22        4.53       -5.04     43.97 o 
  -3   3  22       16.00       -2.37     28.11 o 
  -2   3  22       33.40       73.93     40.32 o 
  -1   3  22      109.86      110.41     82.53 o 
   0   3  22        5.97        0.89     24.85 o 
   1   3  22        0.95       -1.05     80.39 o 
   2   3  22        2.00       81.85    146.84 o 
  -6   4  22        1.53       62.15     54.35 o 
  -5   4  22        3.21       39.89     59.24 o 
  -4   4  22       76.70       46.27     32.02 o 
  -3   4  22       10.45        0.54     23.65 o 
  -2   4  22       16.08        3.18     33.52 o 
  -1   4  22        0.24       -5.62     46.30 o 
   0   4  22      126.89      257.93     92.95 o 
   1   4  22        2.18       39.90     81.72 o 
   2   4  22       87.60      125.89    143.78 o 
  -6   5  22       13.37      -17.14     67.49 o 
  -5   5  22        9.74        5.87     66.02 o 
  -4   5  22        0.03      -31.23     61.17 o 
  -3   5  22        0.87       12.94     27.56 o 
  -2   5  22       97.20      129.73     83.61 o 
  -1   5  22       17.79       23.05     57.89 o 
   0   5  22       37.84      106.98     72.70 o 
   1   5  22        4.48        4.96     82.01 o 
   2   5  22       24.25       29.58     58.15 o 
  -5   6  22       10.28       -2.34    212.15 o 
  -4   6  22        3.02      -76.02     99.47 o 
  -3   6  22       54.53       43.04     92.74 o 
  -2   6  22        3.93       -5.82     26.51 o 
  -1   6  22        0.33      -27.84     80.74 o 
   0   6  22        6.64      117.09     91.79 o 
   1   6  22       73.91       95.77    104.03 o 
  -5   7  22        8.98     -122.75    160.34 o 
  -4   7  22        5.18       34.83     94.91 o 
  -3   7  22       31.68      198.73    106.63 o 
  -2   7  22        5.20       37.68     74.45 o 
  -1   7  22       91.25      217.82     98.06 o 
   0   7  22        9.15       38.98     53.08 o 
   1   7  22        0.80       15.79     58.28 o 
  -4   8  22       13.37      -57.37     87.13 o 
  -3   8  22       19.02       33.06     73.01 o 
  -2   8  22       25.75       26.99     71.28 o 
  -1   8  22       11.81       41.20     78.02 o 
   0   8  22        6.03       46.42     67.29 o 
  -3   9  22        0.08      157.83    130.39 o 
  -2   9  22       34.78       17.95     98.35 o 
  -1   9  22        0.11      106.07    179.82 o 
  -5   0  23       19.40       12.07     43.90 o 
  -3   0  23       26.79       -9.33     50.57 o 
  -1   0  23       11.12      111.20     95.11 o 
   1   0  23      149.57      -22.30    194.46 o 
  -6   1  23        5.74      -15.25     24.22 o 
  -5   1  23        5.10        5.07     26.53 o 
  -4   1  23        0.06       13.35     23.12 o 
  -3   1  23       27.93        8.59     21.85 o 
  -2   1  23       48.45      -26.93     41.30 o 
  -1   1  23       41.50       30.75     36.17 o 
   0   1  23       28.15        8.46     60.72 o 
   1   1  23        0.03       -7.01     74.81 o 
   2   1  23        9.09      -11.44     93.60 o 
  -6   2  23        0.38       47.10     54.15 o 
  -5   2  23        5.08      -25.56     31.72 o 
  -4   2  23       39.58       19.64     27.85 o 
  -3   2  23        0.48       14.43     21.35 o 
  -2   2  23        7.95       26.07     28.72 o 
  -1   2  23        1.67       38.97     29.25 o 
   0   2  23      133.30        1.19     66.86 o 
   1   2  23        0.72       -7.19    118.65 o 
  -5   3  23        6.44       27.66     38.72 o 
  -4   3  23        0.23       19.89     39.19 o 
  -3   3  23        1.81       14.94     28.52 o 
  -2   3  23       69.23       42.80     45.31 o 
  -1   3  23       27.94      -22.76     42.98 o 
   0   3  23       24.64       31.02     68.01 o 
   1   3  23       11.83       12.95     89.92 o 
  -5   4  23       17.64       76.39     51.27 o 
  -4   4  23        7.39      -97.30     99.26 o 
  -3   4  23       31.53        7.22     32.68 o 
  -2   4  23        0.33       -9.38     31.13 o 
  -1   4  23        4.32       28.41     74.05 o 
   0   4  23        2.25      -13.70     97.78 o 
   1   4  23      110.98      204.74    179.48 o 
  -5   5  23       11.86       48.75     71.56 o 
  -4   5  23        7.69      108.88    107.60 o 
  -3   5  23       24.27       18.10     72.03 o 
  -2   5  23        7.12       38.38     47.77 o 
  -1   5  23      113.72      136.57     89.40 o 
   0   5  23        5.85       50.96     80.27 o 
   1   5  23        0.06       37.47     85.78 o 
  -4   6  23       11.57      172.14     97.58 o 
  -3   6  23       13.57      103.32     90.21 o 
  -2   6  23       21.47     -135.32    109.10 o 
  -1   6  23        3.15      -28.23     76.40 o 
   0   6  23       44.87       75.95     78.80 o 
  -3   7  23        0.00       69.96    192.57 o 
  -2   7  23       30.02      152.48    145.62 o 
  -1   7  23        3.39       11.33    194.69 o 
  -4   0  24       31.82       70.72     50.49 o 
  -2   0  24        5.57       22.53     61.75 o 
   0   0  24      117.87        0.71     85.55 o 
  -5   1  24        5.75       52.76     40.34 o 
  -4   1  24        0.52       13.13     21.33 o 
  -3   1  24       10.14       26.69     48.23 o 
  -2   1  24       39.96       21.13     59.06 o 
  -1   1  24       20.34       87.53     64.43 o 
   0   1  24       18.56      -12.16     81.38 o 
  -5   2  24        8.55       44.84     56.76 o 
  -4   2  24        6.13       23.92     38.83 o 
  -3   2  24       33.02       35.27     40.10 o 
  -2   2  24        0.00       82.87     50.10 o 
  -1   2  24        9.09        0.95     49.53 o 
   0   2  24        6.76     -101.72     93.96 o 
  -4   3  24        1.43       60.75    120.39 o 
  -3   3  24       18.58       18.66     35.03 o 
  -2   3  24        4.91      -42.74     45.02 o 
  -1   3  24       38.56       50.60     52.78 o 
   0   3  24       22.24       45.56     66.54 o 
  -4   4  24       13.68       10.18     55.13 o 
  -3   4  24        7.70      -23.93     38.28 o 
  -2   4  24        6.08       35.94     41.58 o 
  -1   4  24        1.22       41.84     44.60 o 
   0   4  24       47.16       81.53     87.79 o 
  -3   5  24        2.07       80.35    138.95 o 
  -2   5  24       30.23      114.61     98.29 o 
  -1   5  24        0.93       33.18     67.15 o 
                                                 
